# Supplementary material for: Quantifying the trade-offs between renewable energy visibility and system costs
Source: Nat Commun. 2025 Apr 24;16:3853. doi: 10.1038/s41467-025-59029-1 (PMC12022082; doi:10.1038/s41467-025-59029-1)
Supplement: Supplementary file 3 — Source Data [file 41467_2025_59029_MOESM3_ESM.xlsx]

## Sheet: Figure_2
Figure 2	The remaining renewable potential at each visibility restriction scenario
	Capacity potential (GW)	onshore	offshore	openfield PV	percentage of population without RE visibility (%)
	base	398	79.373	669.029
not visible from	scenicness = 9	358	79.373	641.642	0.489496
	scenicness >= 8	295	79.373	607.034	1.05127
	scenicness >= 7	221	79.373	508.199	2.86607
	scenicness >= 6	63	79.373	311.004	9.77668
	scenicness >= 5	3	79.373	43.5086	24.6596
	population density >= 5000 people per km2	360	79.373	630.747	16.9
	population density >= 3500 people per km2	307	79.373	583.2	28.4
	population density >= 1500 people per km2	113	79.373	411.327	55.9
	population density >= 300 people per km2	1.5	79.373	68.2933	86.9

## Sheet: Figure_3a_3b
Figure 3a and 3b
Onshore wind LCOE (€/MWh) and cumulative generation potential (MWh/year)										assumed parameters: discount rate = 0.06; capex_2020 = 1290€/kW; opex_factor = 0.025; lifetime= 20 years; loss_factor=15%
	base_scenario			scenicness >= 9			scenicness >= 8			scenicness >= 7			scenicness >= 6			scenicness >= 5			population_density>= 5000			population_density>= 3500			population_density>= 1500			population_density>= 300
	LCOE_base_fitted_turbine	cumulative_generation		LCOE_scen9_fitted_turbine	cumulative_generation		LCOE_scen8_fitted_turbine	cumulative_generation		LCOE_scen7_fitted_turbine	cumulative_generation		LCOE_scen6_fitted_turbine	cumulative_generation		LCOE_scen5_fitted_turbine	cumulative_generation		LCOE_pop5000_fitted_turbine	cumulative_generation		LCOE_pop3500_fitted_turbine	cumulative_generation		LCOE_pop1500_fitted_turbine	cumulative_generation		LCOE_pop300_fitted_turbine	cumulative_generation
	36.1021	22832.8		36.1021	22832.8		36.9208	22402.1		39.6503	20555.5		40.9454	19911.9		48.921	16900.5		36.1021	22832.8		36.1021	22832.8		36.1762	22774.3		36.9208	22402.1
	36.1762	45607.1		36.1762	45607.1		37.425	44350.5		40.2338	40909.9		41.0081	39687.5		49.0427	33780.1		36.1762	45607.1		36.1762	45607.1		36.7906	45134.8		48.4797	39116.7
	36.7906	67967.7		36.7906	67967.7		37.4772	66189		40.3435	61298.6		41.0211	59458.8		49.0888	50612.3		36.7906	67967.7		36.7906	67967.7		36.9208	67536.9		49.3124	55465.6
	36.9208	90369.8		36.9208	90369.8		37.5033	88056.7		40.5526	81399.8		41.0783	79207		49.873	67413.9		36.9208	90369.8		36.9208	90369.8		37.321	89556.4		50.2521	71356
	37.321	112389		37.321	112389		37.5819	109966		40.8146	101401		41.1433	98900.6		50.3666	84353.7		37.321	112389		37.321	112389		37.425	111505		50.8213	87020.1
	37.425	134338		37.425	134338		37.584	131731		40.8338	121458		41.1595	118610		50.3689	101343		37.425	134338		37.425	134338		37.4772	133343		51.165	102613
	37.4772	156176		37.4772	156176		37.5846	153627		40.8741	141485		41.1846	138300		50.7105	118188		37.4772	156176		37.4772	156176		37.5743	155216		51.3772	118100
	37.5033	178044		37.5033	178044		37.6029	175506		40.9454	161397		41.1869	158006		51.2493	134759		37.5033	178044		37.5033	178044		37.584	176982		51.4542	133468
	37.5743	199917		37.5743	199917		37.6275	197360		40.9557	181263		41.1906	177741		51.2913	151387		37.5743	199917		37.5743	199917		37.6075	198841		51.6169	148825
	37.5819	221825		37.5819	221825		37.6672	219104		40.9638	201256		41.2014	197434		51.3628	167932		37.5819	221825		37.5819	221825		37.6672	220584		51.6491	164215
	37.584	243591		37.584	243591		37.7422	240877		41.0081	221032		41.2145	217097		51.5276	184418		37.584	243591		37.584	243591		37.7712	242338		51.8975	179443
	37.5846	265487		37.5846	265487		37.7795	262555		41.0211	240803		41.2344	236719		51.6713	200858		37.5846	265487		37.5846	265487		37.7795	264015		52.0297	194777
	37.6029	287366		37.6029	287366		37.8254	284217		41.0261	260771		41.2544	256346		51.7386	217306		37.6029	287366		37.6029	287366		37.8254	285677		52.2013	209879
	37.6075	309225		37.6075	309225		37.8312	305850		41.0334	280615		41.2591	275954		51.7541	233704		37.6075	309225		37.6075	309225		37.8312	307310		54.5538	225966
	37.6275	331080		37.6275	331080		37.8691	327458		41.0783	300364		41.2851	295632		51.7763	250063		37.6275	331080		37.6275	331080		37.8691	328918		54.7575	240244
	37.6672	352823		37.6672	352823		37.8762	349075		41.0871	320223		41.3247	315234		51.9392	266440		37.6672	352823		37.6672	352823		37.8753	350598		54.8184	254604
	37.7422	374597		37.7422	374597		37.8851	370699		41.0888	340062		41.3278	334837		51.9409	282760		37.7422	374597		37.7422	374597		37.8762	372215		55.205	270292
	37.7712	396350		37.7712	396350		37.8944	392307		41.1433	359756		41.3305	354418		52.0707	298069		37.7712	396350		37.7712	396350		37.8851	393838		55.9122	284286
	37.7795	418027		37.7795	418027		37.9746	413886		41.1464	379500		41.3315	374042		52.1022	313373		37.7795	418027		37.7795	418027		37.8944	415447		56.1277	298036
	37.8254	439690		37.8254	439690		38.1536	435369		41.1537	399247		41.3393	393638		52.1471	329598		37.8254	439690		37.8254	439690		37.9172	437111		56.7873	312412
	37.8312	461322		37.8312	461322		38.1543	456855		41.1587	419061		41.3553	413206		52.1471	345871		37.8312	461322		37.8312	461322		37.9746	458689		56.9734	327638
	37.8691	482930		37.8691	482930		38.2542	478281		41.1595	438770		41.4127	432764		52.315	362080		37.8691	482930		37.8691	482930		38.1025	480232		57.1515	341174
	37.8753	504610		37.8753	504610		38.3282	499673		41.1603	458642		41.4219	452333		52.3576	377294		37.8753	504610		37.8753	504610		38.1536	501715		57.415	356181
	37.8762	526227		37.8762	526227		38.3565	521039		41.1653	478379		41.4313	471876		52.3675	393398		37.8762	526227		37.8762	526227		38.1543	523201		57.4479	371322
	37.8851	547851		37.8851	547851		38.3925	542236		41.1726	498089		41.4475	491452		52.4022	408611		37.8851	547851		37.8851	547851		38.2542	544628		57.4884	386398
	37.8904	569325		37.8904	569325		38.4066	563470		41.1765	517902		41.4937	510933		52.5937	424679		37.8904	569325		37.8904	569325		38.2562	565864		57.5346	399880
	37.8944	590933		37.8944	590933		38.4418	584784		41.1769	537761		41.5005	530475		52.6567	440782		37.8944	590933		37.8944	590933		38.2731	587295		57.5377	413190
	37.9172	612597		37.9172	612597		38.5145	605796		41.1787	557569		41.5211	549959		52.7175	456875		37.9172	612597		37.9172	612597		38.3282	608686		58.0426	427233
	37.9746	634176		37.9746	634176		38.5216	627085		41.1846	577259		41.5441	569508		52.7183	472873		37.9746	634176		37.9746	634176		38.3565	630053		58.1107	441279
	38.1025	655718		38.1025	655718		38.5411	648366		41.1869	596965		41.6197	588918		52.817	488944		38.1025	655718		38.1025	655718		38.4207	651398		58.155	454517
	38.1536	677201		38.1536	677201		38.5591	669599		41.19	616683		41.6302	608250		52.8781	504934		38.1536	677201		38.1536	677201		38.4418	672712		58.2285	468520
	38.1543	698688		38.1543	698688		38.5595	690792		41.1906	636419		41.6542	627717		52.8872	519987		38.1543	698688		38.1543	698688		38.5216	694001		58.2587	482118
	38.2542	720114		38.2542	720114		38.5604	712045		41.2014	656111		41.6635	647080		52.9018	535983		38.2542	720114		38.2542	720114		38.547	715281		58.2697	495412
	38.2562	741351		38.2562	741351		38.5642	733308		41.2145	675774		41.6906	666532		52.9194	551979		38.2562	741351		38.2562	741351		38.5564	736566		58.289	508652
	38.2731	762782		38.2731	762782		38.5802	754426		41.2146	695569		41.6953	685916		52.9623	566959		38.2731	762782		38.2731	762782		38.5591	757800		58.4611	521802
	38.3282	784173		38.3282	784173		38.585	775494		41.2319	715093		41.7136	705278		52.9799	581932		38.3282	784173		38.3282	784173		38.5604	779053		58.4828	535360
	38.3565	805539		38.3565	805539		38.5911	796746		41.2339	734840		41.7334	724678		53.0142	597909		38.3565	805539		38.3565	805539		38.5642	800316		58.7375	548465
	38.3925	826736		38.3925	826736		38.5992	817791		41.2344	754461		41.7527	744067		53.025	613804		38.3925	826736		38.3925	826736		38.5911	821568		58.7927	561909
	38.4066	847970		38.4066	847970		38.612	838756		41.2358	774231		41.7814	763440		53.0407	629697		38.4066	847970		38.4066	847970		38.6573	842791		58.9589	574896
	38.4207	869315		38.4207	869315		38.6121	859970		41.2544	793858		41.7965	782750		53.124	645633		38.4207	869315		38.4207	869315		38.7821	863695		58.9738	587922
	38.4418	890629		38.4418	890629		38.6463	881200		41.258	813655		41.8029	802075		53.131	660572		38.4418	890629		38.4418	890629		38.9628	884498		59.1341	600950
	38.5145	911641		38.5145	911641		38.7022	902391		41.2591	833264		41.8059	821338		53.1822	675450		38.5145	911641		38.5145	911641		39.0146	905264		59.2284	613896
	38.5216	932930		38.5216	932930		38.7227	923554		41.263	853082		41.8091	840686		53.2917	691313		38.5216	932930		38.5216	932930		39.0595	925992		59.388	627561
	38.5468	954859		38.5468	954859		38.774	944748		41.2657	872816		41.8159	860039		53.3097	707206		38.5468	954859		38.547	954210		39.2894	946849		59.6616	640422
	38.547	976139		38.547	976139		38.798	965873		41.2851	892493		41.8259	879279		53.3371	722987		38.547	976139		38.5564	975495		39.5676	967465		59.8567	653161
	38.5564	997424		38.5564	997424		38.8371	986971		41.317	912069		41.8503	898620		53.5753	738800		38.5564	997424		38.5591	996729		39.5843	988539		59.958	666617
	38.5591	1.01866e+06		38.5591	1.01866e+06		38.9202	1.00789e+06		41.3247	931672		41.8589	917928		53.6508	754519		38.5591	1.01866e+06		38.5595	1.01792e+06		39.5948	1.00915e+06		60.0139	680146
	38.5595	1.03985e+06		38.5595	1.03985e+06		39.0674	1.02867e+06		41.3258	951216		41.871	937183		53.6909	770254		38.5595	1.03985e+06		38.5604	1.03918e+06		39.6322	1.02953e+06		60.3363	692901
	38.5604	1.0611e+06		38.5604	1.0611e+06		39.19	1.04955e+06		41.3278	970818		41.8726	956415		53.7945	785929		38.5604	1.0611e+06		38.5642	1.06044e+06		39.6478	1.04976e+06		60.4732	705520
	38.5642	1.08237e+06		38.5642	1.08237e+06		39.2175	1.06997e+06		41.3305	990399		41.9248	975609		53.925	800588		38.5642	1.08237e+06		38.5802	1.08156e+06		39.6599	1.07092e+06		60.6543	718187
	38.5802	1.10348e+06		38.5802	1.10348e+06		39.2756	1.0911e+06		41.3315	1.01002e+06		41.9336	994858		54.0592	816105		38.5802	1.10348e+06		38.585	1.10262e+06		39.7338	1.0921e+06		60.923	730744
	38.585	1.12455e+06		38.585	1.12455e+06		39.2894	1.11196e+06		41.3331	1.02964e+06		41.9384	1.01404e+06		54.1176	830753		38.585	1.12455e+06		38.5911	1.12388e+06		39.7454	1.11324e+06		60.9747	743274
	38.5911	1.1458e+06		38.5911	1.1458e+06		39.2992	1.13265e+06		41.3393	1.04924e+06		41.9444	1.03322e+06		54.2265	846268		38.5911	1.1458e+06		38.5992	1.14492e+06		39.8273	1.13439e+06		60.9912	756593
	38.5992	1.16685e+06		38.5992	1.16685e+06		39.3011	1.15339e+06		41.3431	1.06906e+06		41.9489	1.05239e+06		54.274	860822		38.5992	1.16685e+06		38.612	1.16589e+06		39.8911	1.15487e+06		61.1247	770295
	38.612	1.18781e+06		38.612	1.18781e+06		39.3418	1.17423e+06		41.3512	1.08874e+06		41.952	1.07166e+06		54.3041	876289		38.612	1.18781e+06		38.6121	1.1871e+06		39.9699	1.17566e+06		61.2345	783464
	38.6121	1.20903e+06		38.6121	1.20903e+06		39.3454	1.19477e+06		41.3553	1.1083e+06		41.9562	1.09085e+06		54.3248	890822		38.6121	1.20903e+06		38.6573	1.20832e+06		39.9711	1.19652e+06		61.4617	795824
	38.6573	1.23025e+06		38.6573	1.23025e+06		39.3497	1.21543e+06		41.3654	1.12799e+06		41.9636	1.11002e+06		54.3329	906323		38.6573	1.23025e+06		38.6717	1.22929e+06		40.0595	1.21673e+06		61.4908	808921
	38.6717	1.25122e+06		38.6717	1.25122e+06		39.3775	1.23614e+06		41.3658	1.14774e+06		41.9654	1.12926e+06		54.3496	921762		38.6717	1.25122e+06		38.7022	1.25048e+06		40.1158	1.23703e+06		61.7123	821253
	38.7022	1.27241e+06		38.7022	1.27241e+06		39.4492	1.25641e+06		41.3693	1.16753e+06		41.9734	1.14844e+06		54.3685	937147		38.7022	1.27241e+06		38.7227	1.27165e+06		40.1629	1.25705e+06		61.8904	835702
	38.7227	1.29357e+06		38.7227	1.29357e+06		39.4606	1.27694e+06		41.3769	1.18714e+06		41.9737	1.16765e+06		54.3931	952613		38.7227	1.29357e+06		38.774	1.29284e+06		40.1884	1.27781e+06		62.3258	849122
	38.774	1.31477e+06		38.774	1.31477e+06		39.4747	1.29766e+06		41.3964	1.20692e+06		41.9799	1.18685e+06		54.578	967954		38.774	1.31477e+06		38.798	1.31396e+06		40.2145	1.29807e+06		62.4334	862628
	38.798	1.33589e+06		38.798	1.33589e+06		39.5065	1.31819e+06		41.3976	1.22651e+06		41.981	1.20603e+06		54.5905	982409		38.798	1.33589e+06		38.8371	1.33506e+06		40.2367	1.3183e+06		62.8426	875434
	38.8371	1.35699e+06		38.8371	1.35699e+06		39.5314	1.33877e+06		41.4051	1.24624e+06		42.0001	1.22523e+06		55.1871	996718		38.8371	1.35699e+06		38.9202	1.35598e+06		40.2836	1.33902e+06		62.9441	888627
	38.9202	1.37791e+06		38.9202	1.37791e+06		39.5676	1.35939e+06		41.4127	1.26579e+06		42.014	1.24447e+06		55.2387	1.0118e+06		38.9202	1.37791e+06		38.9479	1.37679e+06		40.291	1.35973e+06		63.1484	902096
	38.9479	1.39872e+06		38.9479	1.39872e+06		39.5912	1.37994e+06		41.4139	1.2855e+06		42.0223	1.26368e+06		55.5234	1.02689e+06		38.9479	1.39872e+06		39.0556	1.39753e+06		40.4137	1.38117e+06		63.1843	914050
	39.031	1.42032e+06		39.031	1.42032e+06		39.5948	1.40055e+06		41.4166	1.30508e+06		42.0363	1.28292e+06		57.3157	1.0412e+06		39.031	1.42032e+06		39.0595	1.41826e+06		40.4189	1.40125e+06		63.5764	926644
	39.0556	1.44106e+06		39.0556	1.44106e+06		39.6257	1.421e+06		41.4219	1.32475e+06		42.0374	1.30209e+06		57.416	1.05549e+06		39.0556	1.44106e+06		39.0674	1.43904e+06		40.4242	1.42136e+06		63.6434	939210
	39.0595	1.46179e+06		39.0595	1.46179e+06		39.6343	1.44156e+06		41.4219	1.34432e+06		42.0578	1.3213e+06		57.4211	1.06975e+06		39.0595	1.46179e+06		39.1537	1.45974e+06		40.4372	1.44217e+06		63.8111	952209
	39.0674	1.48257e+06		39.0674	1.48257e+06		39.6478	1.46179e+06		41.425	1.36408e+06		42.1123	1.34044e+06		57.4741	1.08404e+06		39.0674	1.48257e+06		39.19	1.48062e+06		40.4459	1.46275e+06		63.8435	965238
	39.1537	1.50326e+06		39.1537	1.50326e+06		39.6503	1.48235e+06		41.4313	1.38362e+06		42.113	1.35959e+06		57.7605	1.09822e+06		39.1537	1.50326e+06		39.2175	1.50104e+06		40.5046	1.48281e+06		64.3713	978422
	39.19	1.52415e+06		39.19	1.52415e+06		39.6556	1.50295e+06		41.4315	1.40326e+06		42.1163	1.37868e+06		57.7817	1.11241e+06		39.19	1.52415e+06		39.2894	1.52189e+06		40.5594	1.50332e+06		64.5961	991449
	39.2135	1.54907e+06		39.2135	1.54907e+06		39.7609	1.52324e+06		41.4386	1.423e+06		42.1318	1.39784e+06		57.8423	1.12657e+06		39.2135	1.54907e+06		39.2992	1.54259e+06		40.6087	1.52381e+06		64.6074	1.00449e+06
	39.2175	1.56949e+06		39.2175	1.56949e+06		39.7642	1.54483e+06		41.4455	1.44273e+06		42.132	1.41698e+06		57.8443	1.1407e+06		39.2175	1.56949e+06		39.3011	1.56332e+06		40.6153	1.54381e+06		64.687	1.01704e+06
	39.2756	1.59062e+06		39.2756	1.59062e+06		39.8035	1.56537e+06		41.4475	1.46231e+06		42.1501	1.43602e+06		57.8604	1.15485e+06		39.2756	1.59062e+06		39.3497	1.58398e+06		40.6549	1.56441e+06		65.2773	1.0292e+06
	39.2894	1.61148e+06		39.2894	1.61148e+06		39.8339	1.58565e+06		41.4505	1.48187e+06		42.1552	1.4551e+06		58.0276	1.16896e+06		39.2894	1.61148e+06		39.4492	1.60426e+06		40.6806	1.58496e+06		65.3708	1.04191e+06
	39.2992	1.63217e+06		39.2992	1.63217e+06		39.8382	1.6061e+06		41.4527	1.50156e+06		42.1798	1.4743e+06		58.062	1.18305e+06		39.2992	1.63217e+06		39.4606	1.62479e+06		40.7089	1.60526e+06		65.7998	1.05455e+06
	39.3011	1.65291e+06		39.3011	1.65291e+06		39.8911	1.62658e+06		41.459	1.52132e+06		42.1857	1.49337e+06		58.2446	1.19708e+06		39.3011	1.65291e+06		39.4747	1.64551e+06		40.7782	1.62562e+06		66.1049	1.06714e+06
	39.3095	1.67433e+06		39.3095	1.67433e+06		39.9	1.64719e+06		41.4702	1.54103e+06		42.187	1.51244e+06		58.245	1.21113e+06		39.3095	1.67433e+06		39.4769	1.666e+06		40.7953	1.64552e+06		66.1878	1.07923e+06
	39.3418	1.69517e+06		39.3418	1.69517e+06		39.9283	1.66744e+06		41.4778	1.56065e+06		42.1961	1.53157e+06		58.3792	1.22513e+06		39.3418	1.69517e+06		39.5065	1.68653e+06		40.8002	1.66589e+06		66.2317	1.09241e+06
	39.3454	1.71571e+06		39.3454	1.71571e+06		39.958	1.68785e+06		41.4784	1.58039e+06		42.1977	1.5507e+06		58.4117	1.23914e+06		39.3454	1.71571e+06		39.5676	1.70715e+06		40.8146	1.68589e+06		66.6837	1.10487e+06
	39.3497	1.73637e+06		39.3497	1.73637e+06		39.9613	1.70814e+06		41.4794	1.60011e+06		42.2275	1.5696e+06		58.686	1.25303e+06		39.3497	1.73637e+06		39.5843	1.72822e+06		40.9002	1.70568e+06		66.7092	1.11672e+06
	39.3775	1.75708e+06		39.3775	1.75708e+06		39.9667	1.72846e+06		41.4835	1.61958e+06		42.2276	1.58876e+06		58.851	1.2669e+06		39.3775	1.75708e+06		39.5912	1.74878e+06		40.9238	1.72681e+06		67.2722	1.12988e+06
	39.4492	1.77735e+06		39.4492	1.77735e+06		39.9698	1.74877e+06		41.4937	1.63906e+06		42.2674	1.60789e+06		58.9168	1.28076e+06		39.4492	1.77735e+06		39.5948	1.76938e+06		40.94	1.747e+06		67.687	1.142e+06
	39.4606	1.79788e+06		39.4606	1.79788e+06		39.9699	1.76955e+06		41.4982	1.65865e+06		42.2788	1.62688e+06		58.9444	1.29459e+06		39.4606	1.79788e+06		39.6343	1.78994e+06		40.9454	1.76691e+06		67.906	1.15404e+06
	39.4747	1.8186e+06		39.4747	1.8186e+06		39.9831	1.7913e+06		41.4985	1.67818e+06		42.2797	1.64591e+06		59.104	1.30839e+06		39.4747	1.8186e+06		39.6478	1.81017e+06		40.9557	1.78678e+06		68.2064	1.16665e+06
	39.4769	1.8391e+06		39.4769	1.8391e+06		40.0017	1.81171e+06		41.5005	1.69772e+06		42.3023	1.6649e+06		59.1334	1.32216e+06		39.4769	1.8391e+06		39.6556	1.83078e+06		41.0081	1.80655e+06		68.9606	1.17859e+06
	39.5065	1.85963e+06		39.5065	1.85963e+06		40.0369	1.83197e+06		41.5027	1.71719e+06		42.3054	1.68391e+06		59.2229	1.33595e+06		39.5065	1.85963e+06		39.6599	1.85194e+06		41.0211	1.82632e+06		69.2561	1.19067e+06
	39.5314	1.88021e+06		39.5314	1.88021e+06		40.0505	1.853e+06		41.5075	1.73681e+06		42.3079	1.70288e+06		59.2876	1.3497e+06		39.5314	1.88021e+06		39.7043	1.87309e+06		41.0261	1.84629e+06		69.9265	1.20245e+06
	39.5676	1.90083e+06		39.5676	1.90083e+06		40.0595	1.8732e+06		41.5211	1.7563e+06		42.318	1.72172e+06		59.3842	1.36338e+06		39.5676	1.90083e+06		39.7338	1.89428e+06		41.0334	1.86614e+06		70.3528	1.21404e+06
	39.5843	1.9219e+06		39.5843	1.9219e+06		40.06	1.8933e+06		41.5286	1.77574e+06		42.3212	1.74075e+06		59.4568	1.37714e+06		39.5843	1.9219e+06		39.7609	1.91456e+06		41.0783	1.88588e+06		70.4578	1.22565e+06
	39.5912	1.94245e+06		39.5912	1.94245e+06		40.0636	1.91495e+06		41.5408	1.79527e+06		42.3453	1.75958e+06		59.4579	1.39084e+06		39.5912	1.94245e+06		39.7852	1.93485e+06		41.0871	1.90574e+06		71.0992	1.23714e+06
	39.5948	1.96306e+06		39.5948	1.96306e+06		40.0761	1.93517e+06		41.5441	1.81482e+06		42.3712	1.77854e+06		59.509	1.40454e+06		39.5948	1.96306e+06		39.786	1.95603e+06		41.127	1.92764e+06		71.1673	1.24821e+06
	39.6066	1.98427e+06		39.6066	1.98427e+06		40.0763	1.9555e+06		41.5687	1.83446e+06		42.3986	1.79747e+06		59.533	1.4182e+06		39.6066	1.98427e+06		39.8035	1.97656e+06		41.1433	1.94734e+06		71.3977	1.25974e+06
	39.6257	2.00472e+06		39.6257	2.00472e+06		40.082	1.97747e+06		41.5745	1.85415e+06		42.3994	1.81649e+06		59.6094	1.43187e+06		39.6257	2.00472e+06		39.8339	1.99684e+06		41.1464	1.96708e+06		72.9864	1.27138e+06
	39.6343	2.02528e+06		39.6343	2.02528e+06		40.1145	1.99837e+06		41.5795	1.87364e+06		42.4008	1.83549e+06		59.6122	1.44554e+06		39.6343	2.02528e+06		39.8382	2.01729e+06		41.1587	1.98689e+06		73.7236	1.2826e+06
	39.6478	2.04551e+06		39.6478	2.04551e+06		40.1253	2.01997e+06		41.5814	1.89316e+06		42.4194	1.8544e+06		59.6548	1.45919e+06		39.6478	2.04551e+06		39.8911	2.03777e+06		41.1653	2.00663e+06		73.8244	1.2945e+06
	39.6503	2.06606e+06		39.6503	2.06606e+06		40.1338	2.04006e+06		41.5845	1.91281e+06		42.4203	1.87317e+06		59.7094	1.47277e+06		39.6556	2.06612e+06		39.9	2.05838e+06		41.1765	2.02644e+06		75.7839	1.30542e+06
	39.6556	2.08667e+06		39.6556	2.08667e+06		40.1391	2.06026e+06		41.5926	1.93247e+06		42.4286	1.89214e+06		59.7368	1.48643e+06		39.6599	2.08727e+06		39.9283	2.07864e+06		41.1769	2.0463e+06		76.4171	1.31557e+06
	39.6599	2.10783e+06		39.6599	2.10783e+06		40.1622	2.08056e+06		41.5953	1.95198e+06		42.4361	1.91105e+06		59.7649	1.50008e+06		39.7043	2.10843e+06		39.958	2.09904e+06		41.1787	2.06611e+06		77.3222	1.32665e+06
	39.7043	2.12899e+06		39.7043	2.12899e+06		40.1629	2.10058e+06		41.6022	1.97154e+06		42.4427	1.92997e+06		59.8226	1.51363e+06		39.7338	2.12961e+06		39.9667	2.11936e+06		41.1846	2.0858e+06		78.3615	1.33762e+06
	39.7338	2.15017e+06		39.7338	2.15017e+06		40.1744	2.12198e+06		41.6039	1.99101e+06		42.4579	1.94898e+06		59.8483	1.52726e+06		39.7609	2.1499e+06		39.9698	2.13967e+06		41.1869	2.10551e+06		79.3801	1.34753e+06
	39.7609	2.17045e+06		39.7609	2.17045e+06		40.2145	2.14224e+06		41.6059	2.01058e+06		42.4622	1.96798e+06		59.9178	1.54075e+06		39.7642	2.1715e+06		39.9699	2.16046e+06		41.19	2.12523e+06		80.8951	1.35781e+06
	39.7642	2.19205e+06		39.7642	2.19205e+06		40.2338	2.1626e+06		41.6092	2.03002e+06		42.4678	1.98687e+06		59.9402	1.55429e+06		39.7852	2.19178e+06		39.9711	2.18132e+06		41.1906	2.14496e+06		81.1181	1.36811e+06
	39.7852	2.21234e+06		39.7852	2.21234e+06		40.2367	2.18283e+06		41.616	2.04961e+06		42.4826	2.00577e+06		60.076	1.56781e+06		39.786	2.21296e+06		40.0017	2.20172e+06		41.2014	2.16465e+06		81.3682	1.37789e+06
	39.786	2.23352e+06		39.786	2.23352e+06		40.2434	2.20441e+06		41.6196	2.06917e+06		42.4836	2.02455e+06		60.0805	1.58131e+06		39.8035	2.2335e+06		40.0369	2.22199e+06		41.2145	2.18432e+06		81.7949	1.38816e+06
	39.8035	2.25405e+06		39.8035	2.25405e+06		40.2474	2.22451e+06		41.6197	2.08858e+06		42.4888	2.04329e+06		60.0839	1.59482e+06		39.8339	2.25378e+06		40.0505	2.24301e+06		41.2146	2.20411e+06		83.0439	1.39808e+06
	39.8339	2.27433e+06		39.8339	2.27433e+06		40.2506	2.24608e+06		41.6302	2.10792e+06		42.496	2.06204e+06		60.0845	1.6084e+06		39.8382	2.27422e+06		40.0595	2.26322e+06		41.2339	2.22386e+06		83.8123	1.40715e+06
	39.8382	2.29478e+06		39.8382	2.29478e+06		40.2625	2.2663e+06		41.6371	2.12737e+06		42.5069	2.08092e+06		60.114	1.62194e+06		39.8911	2.2947e+06		40.06	2.28332e+06		41.2358	2.24363e+06		84.9673	1.41689e+06
	39.8911	2.31526e+06		39.8911	2.31526e+06		40.2836	2.28703e+06		41.6384	2.14681e+06		42.5167	2.09982e+06		60.1272	1.63542e+06		39.9	2.31531e+06		40.0735	2.3035e+06		41.2544	2.26325e+06		86.0583	1.42608e+06
	39.9	2.33587e+06		39.9	2.33587e+06		40.3011	2.30702e+06		41.6417	2.16617e+06		42.5186	2.11878e+06		60.1407	1.64892e+06		39.9283	2.33557e+06		40.0761	2.32372e+06		41.258	2.28305e+06		87.003	1.43545e+06
	39.9283	2.35613e+06		39.9283	2.35613e+06		40.3124	2.32726e+06		41.6478	2.18575e+06		42.6613	2.13896e+06		60.2324	1.66234e+06		39.958	2.35598e+06		40.0763	2.34405e+06		41.2591	2.30266e+06		87.6388	1.44401e+06
	39.958	2.37653e+06		39.958	2.37653e+06		40.3301	2.34748e+06		41.6513	2.20524e+06		42.6657	2.15918e+06		60.2507	1.67582e+06		39.9613	2.37627e+06		40.082	2.36602e+06		41.2623	2.32225e+06		87.8115	1.45318e+06
	39.9613	2.39682e+06		39.9613	2.39682e+06		40.3315	2.36752e+06		41.6542	2.2247e+06		42.6743	2.17795e+06		60.262	1.68931e+06		39.9667	2.39658e+06		40.0939	2.38766e+06		41.2657	2.34198e+06		88.0638	1.46185e+06
	39.9667	2.41714e+06		39.9667	2.41714e+06		40.3435	2.38791e+06		41.6561	2.24419e+06		42.6913	2.1966e+06		60.3008	1.70277e+06		39.9698	2.41689e+06		40.1145	2.40855e+06		41.2851	2.36166e+06		88.2182	1.47123e+06
	39.9698	2.43745e+06		39.9698	2.43745e+06		40.3823	2.40809e+06		41.6606	2.26362e+06		42.6981	2.21535e+06		60.3764	1.71616e+06		39.9699	2.43768e+06		40.1338	2.42865e+06		41.3247	2.38126e+06		88.353	1.48058e+06
	39.9699	2.45823e+06		39.9699	2.45823e+06		40.3824	2.42954e+06		41.663	2.28311e+06		42.7297	2.2355e+06		60.3781	1.72957e+06		39.9711	2.45854e+06		40.1391	2.44884e+06		41.3278	2.40086e+06		90.0938	1.48927e+06
	39.9711	2.4791e+06		39.9711	2.4791e+06		40.4137	2.45098e+06		41.6635	2.30247e+06		42.7397	2.25431e+06		60.4227	1.74303e+06		40.0017	2.47895e+06		40.1602	2.47044e+06		41.3305	2.42044e+06		90.231	1.49805e+06
	39.9831	2.50084e+06		39.9831	2.50084e+06		40.4189	2.47105e+06		41.6742	2.32205e+06		42.7552	2.273e+06		60.4732	1.75647e+06		40.0369	2.49921e+06		40.1622	2.49074e+06		41.3315	2.44007e+06		90.3389	1.50731e+06
	40.0017	2.52125e+06		40.0017	2.52125e+06		40.4242	2.49116e+06		41.6786	2.34165e+06		42.7935	2.29168e+06		60.4952	1.76985e+06		40.0505	2.52024e+06		40.1629	2.51076e+06		41.3393	2.45966e+06		90.3921	1.51635e+06
	40.0369	2.54151e+06		40.0369	2.54151e+06		40.4372	2.51197e+06		41.6848	2.3609e+06		42.8288	2.3104e+06		60.524	1.78325e+06		40.0595	2.54044e+06		40.1884	2.53152e+06		41.3431	2.47948e+06		91.5369	1.52479e+06
	40.0505	2.56254e+06		40.0505	2.56254e+06		40.4392	2.532e+06		41.6872	2.38041e+06		42.8362	2.32908e+06		60.5427	1.79661e+06		40.06	2.56054e+06		40.2145	2.55178e+06		41.3512	2.49916e+06		91.7581	1.53355e+06
	40.0595	2.58274e+06		40.0595	2.58274e+06		40.4459	2.55259e+06		41.6906	2.39986e+06		42.8802	2.34775e+06		60.5671	1.81001e+06		40.0636	2.58219e+06		40.2338	2.57213e+06		41.3553	2.51873e+06		92.3017	1.54176e+06
	40.06	2.60284e+06		40.06	2.60284e+06		40.4743	2.57381e+06		41.6953	2.41925e+06		42.8861	2.36778e+06		60.5985	1.82342e+06		40.0761	2.60241e+06		40.2367	2.59236e+06		41.3654	2.53841e+06		95.1918	1.54972e+06
	40.0636	2.62449e+06		40.0636	2.62449e+06		40.5046	2.59388e+06		41.7136	2.43861e+06		42.9007	2.38646e+06		60.6374	1.83679e+06		40.0763	2.62274e+06		40.2528	2.61316e+06		41.3658	2.55816e+06		95.8527	1.55787e+06
	40.0761	2.64471e+06		40.0761	2.64471e+06		40.5076	2.61376e+06		41.7155	2.458e+06		42.9244	2.40505e+06		60.6744	1.85018e+06		40.082	2.64471e+06		40.2625	2.63338e+06		41.3693	2.57796e+06		95.8851	1.56643e+06
	40.0763	2.66504e+06		40.0763	2.66504e+06		40.5327	2.63515e+06		41.7158	2.4773e+06		42.9442	2.42365e+06		60.6761	1.86354e+06		40.1145	2.66561e+06		40.2836	2.65411e+06		41.3769	2.59757e+06		97.7976	1.57431e+06
	40.082	2.68702e+06		40.082	2.68702e+06		40.5526	2.65526e+06		41.7211	2.4967e+06		42.9743	2.44214e+06		60.7083	1.8769e+06		40.1253	2.68721e+06		40.291	2.67482e+06		41.3964	2.61734e+06		97.9817	1.58244e+06
	40.1145	2.70791e+06		40.1145	2.70791e+06		40.5582	2.67518e+06		41.7309	2.51625e+06		42.9762	2.46079e+06		60.7193	1.89026e+06		40.1338	2.7073e+06		40.3011	2.69481e+06		41.3976	2.63693e+06		98.328	1.59019e+06
	40.1253	2.72951e+06		40.1253	2.72951e+06		40.5594	2.69569e+06		41.7334	2.53565e+06		42.9886	2.47934e+06		60.7351	1.90355e+06		40.1391	2.7275e+06		40.3301	2.71503e+06		41.4051	2.65666e+06		98.4766	1.59826e+06
	40.1338	2.74961e+06		40.1338	2.74961e+06		40.5822	2.71576e+06		41.7376	2.5549e+06		43.0107	2.49789e+06		60.755	1.91687e+06		40.1622	2.7478e+06		40.3315	2.73507e+06		41.4127	2.67622e+06		99.7012	1.60638e+06
	40.1391	2.7698e+06		40.1391	2.7698e+06		40.5949	2.73573e+06		41.7387	2.57444e+06		43.0462	2.51642e+06		60.9718	1.93016e+06		40.1629	2.76782e+06		40.3435	2.75546e+06		41.4139	2.69592e+06		99.8167	1.61455e+06
	40.1622	2.79011e+06		40.1622	2.79011e+06		40.6031	2.75693e+06		41.7473	2.59371e+06		43.0522	2.535e+06		60.9879	1.9435e+06		40.1884	2.78858e+06		40.3635	2.77692e+06		41.4219	2.71559e+06		99.8676	1.62255e+06
	40.1629	2.81012e+06		40.1629	2.81012e+06		40.6116	2.77672e+06		41.7509	2.61309e+06		43.0597	2.5536e+06		61.0067	1.95671e+06		40.2145	2.80883e+06		40.3823	2.7971e+06		41.4219	2.73515e+06		100.093	1.63017e+06
	40.1744	2.83153e+06		40.1744	2.83153e+06		40.6117	2.79665e+06		41.7527	2.63248e+06		43.0689	2.57219e+06		61.0249	1.96994e+06		40.2338	2.82919e+06		40.4137	2.81854e+06		41.425	2.75491e+06		100.313	1.63803e+06
	40.1884	2.85229e+06		40.1884	2.85229e+06		40.6153	2.81665e+06		41.7695	2.65204e+06		43.0718	2.59078e+06		61.0457	1.98315e+06		40.2367	2.84942e+06		40.4189	2.83861e+06		41.4315	2.77455e+06		101.148	1.64613e+06
	40.2145	2.87255e+06		40.2145	2.87255e+06		40.6228	2.83814e+06		41.7699	2.67132e+06		43.0896	2.60928e+06		61.0557	1.99648e+06		40.2474	2.86951e+06		40.4242	2.85873e+06		41.4386	2.79429e+06		101.209	1.65396e+06
	40.2338	2.8929e+06		40.2338	2.8929e+06		40.6314	2.8581e+06		41.7714	2.69066e+06		43.1156	2.62785e+06		61.0633	2.0098e+06		40.2528	2.89031e+06		40.4372	2.87953e+06		41.441	2.81613e+06		102.055	1.66118e+06
	40.2367	2.91313e+06		40.2367	2.91313e+06		40.6314	2.87795e+06		41.7749	2.71006e+06		43.1202	2.64636e+06		61.1125	2.02302e+06		40.2625	2.91054e+06		40.4392	2.89956e+06		41.4455	2.83587e+06		102.167	1.66877e+06
	40.2434	2.93472e+06		40.2434	2.93472e+06		40.634	2.898e+06		41.7814	2.72943e+06		43.155	2.66486e+06		61.1386	2.03627e+06		40.2836	2.93126e+06		40.4459	2.92015e+06		41.4475	2.85544e+06		102.394	1.67678e+06
	40.2474	2.95481e+06		40.2474	2.95481e+06		40.695	2.9178e+06		41.7829	2.74882e+06		43.1729	2.68328e+06		61.1833	2.04945e+06		40.291	2.95197e+06		40.5046	2.94021e+06		41.4505	2.875e+06		102.403	1.68458e+06
	40.2506	2.97639e+06		40.2506	2.97639e+06		40.7044	2.93847e+06		41.786	2.76818e+06		43.1802	2.70179e+06		61.2141	2.06261e+06		40.3011	2.97196e+06		40.5076	2.96009e+06		41.459	2.89476e+06		103.442	1.69199e+06
	40.2528	2.99718e+06		40.2528	2.99718e+06		40.7059	2.96038e+06		41.7878	2.78752e+06		43.1819	2.72017e+06		61.2181	2.07584e+06		40.3124	2.99221e+06		40.5582	2.98002e+06		41.4702	2.91447e+06		104.553	1.6993e+06
	40.2625	3.01741e+06		40.2625	3.01741e+06		40.7086	2.98034e+06		41.7959	2.80697e+06		43.1871	2.7386e+06		61.2257	2.08908e+06		40.3301	3.01242e+06		40.5594	3.00052e+06		41.4778	2.93409e+06		105.741	1.70679e+06
	40.2836	3.03813e+06		40.2836	3.03813e+06		40.7089	3.00064e+06		41.7965	2.82628e+06		43.1997	2.75712e+06		61.2366	2.10223e+06		40.3315	3.03246e+06		40.5822	3.0206e+06		41.4784	2.95383e+06		106.05	1.71428e+06
	40.291	3.05884e+06		40.291	3.05884e+06		40.7413	3.02049e+06		41.7973	2.84566e+06		43.201	2.77552e+06		61.2426	2.11551e+06		40.3435	3.05285e+06		40.5949	3.04057e+06		41.4794	2.97355e+06		106.38	1.72184e+06
	40.3011	3.07883e+06		40.3011	3.07883e+06		40.742	3.04025e+06		41.8029	2.86499e+06		43.2091	2.79398e+06		61.2955	2.12868e+06		40.3823	3.07303e+06		40.5979	3.06283e+06		41.5005	2.99309e+06		108.201	1.72854e+06
	40.3124	3.09908e+06		40.3124	3.09908e+06		40.7465	3.05999e+06		41.805	2.8843e+06		43.2189	2.81244e+06		61.316	2.14181e+06		40.3824	3.09448e+06		40.6087	3.08332e+06		41.5027	3.01256e+06		109.306	1.73545e+06
	40.3301	3.11929e+06		40.3301	3.11929e+06		40.7481	3.07997e+06		41.8059	2.90356e+06		43.235	2.83092e+06		61.3161	2.15499e+06		40.4137	3.11592e+06		40.6116	3.1031e+06		41.5075	3.03218e+06		109.383	1.74238e+06
	40.3315	3.13934e+06		40.3315	3.13934e+06		40.7782	3.10032e+06		41.8065	2.9229e+06		43.2444	2.84938e+06		61.3463	2.16811e+06		40.4189	3.13599e+06		40.6117	3.12304e+06		41.5441	3.05173e+06		109.542	1.74912e+06
	40.3435	3.15972e+06		40.3435	3.15972e+06		40.7859	3.12017e+06		41.8091	2.94225e+06		43.2497	2.86774e+06		61.393	2.18127e+06		40.4242	3.15611e+06		40.6153	3.14303e+06		41.5687	3.07138e+06		109.8	1.75593e+06
	40.3823	3.1799e+06		40.3823	3.1799e+06		40.7935	3.14005e+06		41.8098	2.9616e+06		43.2584	2.88614e+06		61.4409	2.19442e+06		40.4372	3.17691e+06		40.6228	3.16453e+06		41.5745	3.09106e+06		109.836	1.76306e+06
	40.3824	3.20135e+06		40.3824	3.20135e+06		40.8002	3.16043e+06		41.8141	2.98095e+06		43.2655	2.90603e+06		61.518	2.2076e+06		40.4392	3.19695e+06		40.6314	3.18449e+06		41.5775	3.11443e+06		110.15	1.76985e+06
	40.4137	3.22279e+06		40.4137	3.22279e+06		40.8126	3.18032e+06		41.8156	3.00031e+06		43.2853	2.92443e+06		61.5236	2.22069e+06		40.4459	3.21753e+06		40.634	3.20453e+06		41.5814	3.13396e+06		111.689	1.77678e+06
	40.4189	3.24287e+06		40.4189	3.24287e+06		40.8146	3.20032e+06		41.8159	3.01967e+06		43.2912	2.94289e+06		61.5764	2.23377e+06		40.5046	3.2376e+06		40.6549	3.22513e+06		41.5845	3.15361e+06		111.809	1.78364e+06
	40.4242	3.26298e+06		40.4242	3.26298e+06		40.8238	3.22006e+06		41.8168	3.0391e+06		43.327	2.96273e+06		61.5858	2.24683e+06		40.5076	3.25748e+06		40.6806	3.24568e+06		41.6022	3.17317e+06		112.247	1.79021e+06
	40.4372	3.28378e+06		40.4372	3.28378e+06		40.8317	3.24129e+06		41.8168	3.05845e+06		43.3305	2.98256e+06		61.5986	2.25994e+06		40.5526	3.27758e+06		40.6876	3.26625e+06		41.6031	3.19294e+06		113.282	1.79704e+06
	40.4392	3.30382e+06		40.4392	3.30382e+06		40.8338	3.26135e+06		41.8239	3.07778e+06		43.3639	3.00237e+06		61.6263	2.273e+06		40.5582	3.2975e+06		40.7044	3.28692e+06		41.6059	3.21251e+06		113.61	1.80347e+06
	40.4459	3.3244e+06		40.4459	3.3244e+06		40.8382	3.28117e+06		41.8259	3.09702e+06		43.4234	3.02216e+06		61.6544	2.28608e+06		40.5594	3.31801e+06		40.7059	3.30883e+06		41.616	3.23209e+06		113.767	1.81032e+06
	40.4743	3.34563e+06		40.4743	3.34563e+06		40.8403	3.30105e+06		41.8323	3.11631e+06		43.4441	3.04044e+06		61.6819	2.29918e+06		40.5822	3.33808e+06		40.7089	3.32914e+06		41.6196	3.25166e+06		113.921	1.81682e+06
	40.5046	3.36569e+06		40.5046	3.36569e+06		40.8458	3.32091e+06		41.8345	3.13563e+06		43.4473	3.05868e+06		61.7118	2.31222e+06		40.5949	3.35805e+06		40.7413	3.34898e+06		41.6275	3.2711e+06		114.587	1.82282e+06
	40.5076	3.38557e+06		40.5076	3.38557e+06		40.8556	3.34061e+06		41.8422	3.15499e+06		43.4503	3.07846e+06		61.755	2.3253e+06		40.5979	3.38031e+06		40.742	3.36874e+06		41.6384	3.29054e+06		114.836	1.82944e+06
	40.5327	3.40697e+06		40.5327	3.40697e+06		40.863	3.36047e+06		41.849	3.17432e+06		43.4544	3.09823e+06		61.7743	2.33843e+06		40.6031	3.40151e+06		40.7465	3.38848e+06		41.6473	3.30988e+06		115.063	1.83579e+06
	40.5526	3.42707e+06		40.5526	3.42707e+06		40.8741	3.3805e+06		41.8503	3.19366e+06		43.4612	3.11647e+06		61.7747	2.3515e+06		40.6087	3.42201e+06		40.7481	3.40846e+06		41.6478	3.32946e+06		115.139	1.84251e+06
	40.5582	3.44699e+06		40.5582	3.44699e+06		40.8828	3.40076e+06		41.8589	3.21297e+06		43.472	3.13623e+06		61.7894	2.36451e+06		40.6116	3.44179e+06		40.7782	3.42882e+06		41.649	3.34925e+06		115.169	1.84871e+06
	40.5594	3.4675e+06		40.5594	3.4675e+06		40.8895	3.42058e+06		41.859	3.2322e+06		43.5077	3.15453e+06		61.7897	2.3776e+06		40.6117	3.46172e+06		40.7859	3.44866e+06		41.6542	3.36872e+06		115.185	1.8555e+06
	40.5822	3.48758e+06		40.5822	3.48758e+06		40.8921	3.44038e+06		41.8606	3.25154e+06		43.5094	3.17279e+06		61.7897	2.39069e+06		40.6153	3.48172e+06		40.7935	3.46855e+06		41.6742	3.3883e+06		115.279	1.86212e+06
	40.5949	3.50755e+06		40.5949	3.50755e+06		40.9238	3.46151e+06		41.871	3.27079e+06		43.5173	3.19253e+06		61.8104	2.40376e+06		40.6228	3.50321e+06		40.8002	3.48892e+06		41.6786	3.4079e+06		115.706	1.86839e+06
	40.5979	3.52981e+06		40.5979	3.52981e+06		40.9359	3.48119e+06		41.8718	3.29005e+06		43.5592	3.21225e+06		61.8274	2.41682e+06		40.6314	3.52317e+06		40.8146	3.50892e+06		41.6872	3.42741e+06		115.742	1.87513e+06
	40.6031	3.55101e+06		40.6031	3.55101e+06		40.939	3.50081e+06		41.8726	3.30928e+06		43.5721	3.23193e+06		61.8487	2.42987e+06		40.6314	3.54302e+06		40.8238	3.52867e+06		41.6906	3.44686e+06		116.212	1.88127e+06
	40.6087	3.5715e+06		40.6087	3.5715e+06		40.9429	3.52067e+06		41.8753	3.32858e+06		43.5798	3.25158e+06		61.8494	2.44285e+06		40.634	3.56307e+06		40.8338	3.54872e+06		41.6953	3.46625e+06		116.587	1.88785e+06
	40.6116	3.59128e+06		40.6116	3.59128e+06		40.9454	3.54058e+06		41.8883	3.3479e+06		43.5803	3.27104e+06		61.8669	2.45584e+06		40.6549	3.58366e+06		40.8382	3.56854e+06		41.7136	3.48561e+06		116.709	1.89409e+06
	40.6117	3.61122e+06		40.6117	3.61122e+06		40.9557	3.56045e+06		41.8897	3.36707e+06		43.5913	3.29069e+06		61.8689	2.46891e+06		40.6806	3.60422e+06		40.8458	3.58841e+06		41.7155	3.505e+06		117.776	1.90053e+06
	40.6153	3.63121e+06		40.6153	3.63121e+06		40.9638	3.58044e+06		41.9009	3.38633e+06		43.5924	3.31031e+06		61.8761	2.48193e+06		40.6876	3.62479e+06		40.863	3.60827e+06		41.7309	3.52455e+06		117.938	1.90704e+06
	40.6228	3.65271e+06		40.6228	3.65271e+06		40.9752	3.60018e+06		41.9092	3.40562e+06		43.6059	3.32991e+06		61.8798	2.49492e+06		40.695	3.64459e+06		40.8741	3.6283e+06		41.7334	3.54395e+06		117.96	1.91345e+06
	40.6314	3.67267e+06		40.6314	3.67267e+06		40.99	3.61989e+06		41.9108	3.42499e+06		43.6093	3.3496e+06		61.9093	2.50789e+06		40.7044	3.66526e+06		40.8895	3.64812e+06		41.7376	3.5632e+06		118.635	1.91994e+06
	40.6314	3.69252e+06		40.6314	3.69252e+06		41.0081	3.63967e+06		41.912	3.44426e+06		43.6108	3.3692e+06		61.9378	2.52095e+06		40.7059	3.68717e+06		40.8921	3.66792e+06		41.7387	3.58274e+06		118.671	1.92597e+06
	40.634	3.71256e+06		40.634	3.71256e+06		41.0211	3.65925e+06		41.9131	3.46354e+06		43.6125	3.3889e+06		61.9696	2.53392e+06		40.7086	3.70713e+06		40.9188	3.68761e+06		41.7527	3.60213e+06		119.004	1.93237e+06
	40.6549	3.73316e+06		40.6549	3.73316e+06		41.0211	3.67902e+06		41.9132	3.48285e+06		43.6235	3.40859e+06		61.97	2.5469e+06		40.7089	3.72743e+06		40.9238	3.70874e+06		41.7687	3.62152e+06		119.233	1.93856e+06
	40.6806	3.75371e+06		40.6806	3.75371e+06		41.0234	3.69873e+06		41.9179	3.5021e+06		43.6247	3.42677e+06		61.9845	2.55986e+06		40.7413	3.74728e+06		40.94	3.72893e+06		41.7695	3.64108e+06		119.689	1.94474e+06
	40.6876	3.77428e+06		40.6876	3.77428e+06		41.0261	3.7187e+06		41.9248	3.5213e+06		43.626	3.44642e+06		62.0679	2.57281e+06		40.742	3.76704e+06		40.9429	3.74878e+06		41.7782	3.66048e+06		119.894	1.95074e+06
	40.695	3.79408e+06		40.695	3.79408e+06		41.0334	3.73854e+06		41.9285	3.54067e+06		43.6267	3.46586e+06		62.0682	2.58579e+06		40.7465	3.78678e+06		40.9454	3.7687e+06		41.7814	3.67985e+06		119.914	1.9571e+06
	40.7044	3.81475e+06		40.7044	3.81475e+06		41.0449	3.75803e+06		41.9303	3.55998e+06		43.634	3.48414e+06		62.1186	2.5988e+06		40.7481	3.80676e+06		40.9557	3.78856e+06		41.7957	3.69981e+06		120.841	1.96344e+06
	40.7059	3.83666e+06		40.7059	3.83666e+06		41.053	3.77776e+06		41.9335	3.57938e+06		43.6471	3.50379e+06		62.1843	2.61171e+06		40.7782	3.82711e+06		40.9638	3.80856e+06		41.7965	3.71911e+06		120.939	1.96943e+06
	40.7086	3.85662e+06		40.7086	3.85662e+06		41.0763	3.79751e+06		41.9336	3.59863e+06		43.65	3.5234e+06		62.2195	2.62462e+06		40.7859	3.84696e+06		40.9752	3.82829e+06		41.8029	3.73844e+06		121.602	1.97576e+06
	40.7089	3.87693e+06		40.7089	3.87693e+06		41.0783	3.81726e+06		41.9369	3.61789e+06		43.6538	3.54157e+06		62.2499	2.63754e+06		40.7935	3.86684e+06		40.99	3.84801e+06		41.805	3.75775e+06		122.812	1.98196e+06
	40.7413	3.89677e+06		40.7413	3.89677e+06		41.0871	3.83712e+06		41.9384	3.63707e+06		43.6564	3.55977e+06		62.3063	2.65043e+06		40.8002	3.88722e+06		40.9947	3.86772e+06		41.8098	3.7771e+06		125.62	1.98814e+06
	40.742	3.91653e+06		40.742	3.91653e+06		41.0888	3.85696e+06		41.9384	3.65638e+06		43.6707	3.57935e+06		62.3086	2.6633e+06		40.8126	3.90711e+06		41.0081	3.8875e+06		41.8099	3.79643e+06		126.479	1.99414e+06
	40.7465	3.93627e+06		40.7465	3.93627e+06		41.0907	3.87657e+06		41.9393	3.67564e+06		43.6722	3.59757e+06		62.3352	2.67629e+06		40.8146	3.92711e+06		41.0211	3.90708e+06		41.8168	3.81587e+06		127.784	1.99968e+06
	40.7481	3.95625e+06		40.7481	3.95625e+06		41.1046	3.8961e+06		41.94	3.69496e+06		43.6754	3.6158e+06		62.3599	2.68922e+06		40.8238	3.94685e+06		41.0211	3.92686e+06		41.8239	3.8352e+06		127.841	2.00563e+06
	40.7782	3.97661e+06		40.7782	3.97661e+06		41.1084	3.91573e+06		41.9444	3.71415e+06		43.6817	3.63394e+06		62.3995	2.70207e+06		40.8338	3.96691e+06		41.0261	3.94682e+06		41.8296	3.85448e+06		128.664	2.01168e+06
	40.7859	3.99645e+06		40.7859	3.99645e+06		41.1117	3.93542e+06		41.9489	3.73332e+06		43.6847	3.6535e+06		62.4113	2.71488e+06		40.8382	3.98673e+06		41.0334	3.96667e+06		41.871	3.87373e+06		130.845	2.01703e+06
	40.7935	4.01634e+06		40.7935	4.01634e+06		41.1145	3.95509e+06		41.9492	3.75269e+06		43.6962	3.67248e+06		62.4115	2.72773e+06		40.8403	4.0066e+06		41.0449	3.98616e+06		41.8726	3.89296e+06		130.862	2.02273e+06
	40.8002	4.03671e+06		40.8002	4.03671e+06		41.1433	3.97478e+06		41.952	3.77195e+06		43.6993	3.69203e+06		62.4151	2.74063e+06		40.8458	4.02647e+06		41.053	4.00588e+06		41.9009	3.91222e+06		130.911	2.02844e+06
	40.8126	4.0566e+06		40.8126	4.0566e+06		41.1464	3.99453e+06		41.9562	3.79115e+06		43.7047	3.71162e+06		62.4237	2.75359e+06		40.8556	4.04616e+06		41.0783	4.02563e+06		41.9108	3.93159e+06		131.466	2.03382e+06
	40.8146	4.0766e+06		40.8146	4.0766e+06		41.1537	4.01427e+06		41.9567	3.81042e+06		43.717	3.73116e+06		62.4354	2.76646e+06		40.863	4.06603e+06		41.0871	4.04549e+06		41.9113	3.95082e+06		132.414	2.03936e+06
	40.8238	4.09634e+06		40.8238	4.09634e+06		41.1549	4.0338e+06		41.9635	3.82964e+06		43.7234	3.75071e+06		62.4544	2.77931e+06		40.8741	4.08606e+06		41.0888	4.06533e+06		41.9285	3.9702e+06		132.589	2.04482e+06
	40.8317	4.11758e+06		40.8317	4.11758e+06		41.1587	4.05362e+06		41.9636	3.8488e+06		43.7252	3.77026e+06		62.4726	2.79216e+06		40.8895	4.10588e+06		41.0907	4.08494e+06		41.9303	3.98951e+06		134.155	2.05029e+06
	40.8338	4.13763e+06		40.8338	4.13763e+06		41.1595	4.07333e+06		41.9654	3.86805e+06		43.7277	3.78974e+06		62.5338	2.80506e+06		40.8921	4.12567e+06		41.1046	4.10448e+06		41.9335	4.00891e+06		136.175	2.05532e+06
	40.8382	4.15746e+06		40.8382	4.15746e+06		41.1603	4.0932e+06		41.9665	3.8873e+06		43.7285	3.8093e+06		62.5691	2.81796e+06		40.9188	4.14536e+06		41.1084	4.12411e+06		41.9336	4.02816e+06		139.628	2.06057e+06
	40.8403	4.17733e+06		40.8403	4.17733e+06		41.1635	4.11292e+06		41.9726	3.90662e+06		43.7287	3.82894e+06		62.588	2.83091e+06		40.9238	4.16649e+06		41.1117	4.14379e+06		41.9348	4.04733e+06		139.935	2.06551e+06
	40.8458	4.19719e+06		40.8458	4.19719e+06		41.1652	4.13243e+06		41.9734	3.92581e+06		43.7295	3.84848e+06		62.5975	2.84372e+06		40.9359	4.18618e+06		41.1145	4.16346e+06		41.94	4.06666e+06		140.551	2.07053e+06
	40.8556	4.21689e+06		40.8556	4.21689e+06		41.1653	4.15217e+06		41.9737	3.94501e+06		43.7381	3.86662e+06		62.6104	2.8566e+06		40.9387	4.20727e+06		41.1433	4.18315e+06		41.9562	4.08585e+06		141.014	2.07549e+06
	40.863	4.23675e+06		40.863	4.23675e+06		41.1726	4.17188e+06		41.9757	3.96412e+06		43.7386	3.88615e+06		62.614	2.86943e+06		40.939	4.22689e+06		41.1464	4.2029e+06		41.9654	4.10509e+06		141.074	2.0808e+06
	40.8741	4.25678e+06		40.8741	4.25678e+06		41.1765	4.19169e+06		41.9757	3.98342e+06		43.7461	3.9057e+06		62.6152	2.88223e+06		40.94	4.24708e+06		41.1549	4.22243e+06		41.9676	4.12422e+06		141.094	2.08598e+06
	40.8895	4.2766e+06		40.8895	4.2766e+06		41.1769	4.21137e+06		41.9799	4.00262e+06		43.7472	3.9253e+06		62.6153	2.89503e+06		40.9429	4.26694e+06		41.1587	4.24224e+06		41.9726	4.14354e+06		141.31	2.09098e+06
	40.8921	4.2964e+06		40.8921	4.2964e+06		41.1769	4.23123e+06		41.981	4.0218e+06		43.7515	3.94346e+06		62.6284	2.90782e+06		40.9454	4.28685e+06		41.1595	4.26195e+06		41.9799	4.16275e+06		141.326	2.09592e+06
	40.9188	4.31609e+06		40.9188	4.31609e+06		41.1787	4.25104e+06		41.9813	4.04107e+06		43.7595	3.96299e+06		62.6396	2.92067e+06		40.9557	4.30671e+06		41.1603	4.28182e+06		41.981	4.18192e+06		143.246	2.10074e+06
	40.9238	4.33722e+06		40.9238	4.33722e+06		41.1846	4.27073e+06		41.9828	4.06035e+06		43.7624	3.98254e+06		62.642	2.93352e+06		40.9638	4.32671e+06		41.1635	4.30154e+06		41.9828	4.2012e+06		145.443	2.10533e+06
	40.9359	4.35691e+06		40.9359	4.35691e+06		41.1869	4.29043e+06		41.9879	4.07961e+06		43.7649	4.00203e+06		62.6441	2.94628e+06		40.9752	4.34645e+06		41.1652	4.32106e+06		41.9899	4.22053e+06		148.063	2.10992e+06
	40.9387	4.378e+06		40.9387	4.378e+06		41.19	4.31015e+06		41.9899	4.09894e+06		43.7653	4.0215e+06		62.6903	2.95907e+06		40.99	4.36616e+06		41.1653	4.34079e+06		41.995	4.23982e+06		148.465	2.11437e+06
	40.939	4.39762e+06		40.939	4.39762e+06		41.1906	4.32989e+06		41.9971	4.11824e+06		43.7673	4.04101e+06		62.7161	2.97185e+06		41.0081	4.38593e+06		41.1726	4.3605e+06		41.9971	4.25912e+06		150.556	2.11898e+06
	40.94	4.4178e+06		40.94	4.4178e+06		41.1948	4.3496e+06		41.9982	4.13753e+06		43.77	4.06065e+06		62.733	2.98463e+06		41.0211	4.40552e+06		41.1765	4.38032e+06		42.0001	4.27833e+06		153.009	2.12351e+06
	40.9429	4.43766e+06		40.9429	4.43766e+06		41.2006	4.36929e+06		42.0001	4.15674e+06		43.7795	4.08022e+06		62.7561	2.99735e+06		41.0211	4.42529e+06		41.1769	4.4e+06		42.0007	4.29763e+06		154.283	2.12788e+06
	40.9454	4.45757e+06		40.9454	4.45757e+06		41.2014	4.38899e+06		42.0007	4.17604e+06		43.7799	4.09976e+06		62.7862	3.01013e+06		41.0234	4.445e+06		41.1769	4.41986e+06		42.0046	4.31702e+06		154.482	2.13229e+06
	40.9557	4.47744e+06		40.9557	4.47744e+06		41.2145	4.40865e+06		42.0046	4.19543e+06		43.7812	4.11927e+06		62.8072	3.02293e+06		41.0261	4.46496e+06		41.1787	4.43966e+06		42.0156	4.3364e+06		154.538	2.13663e+06
	40.9638	4.49743e+06		40.9638	4.49743e+06		41.2146	4.42844e+06		42.0048	4.21469e+06		43.7837	4.13876e+06		62.8156	3.0357e+06		41.0334	4.48481e+06		41.1846	4.45935e+06		42.0164	4.35572e+06		157.002	2.14061e+06
	40.9752	4.51717e+06		40.9752	4.51717e+06		41.2165	4.44758e+06		42.0064	4.23387e+06		43.7843	4.15827e+06		62.8314	3.04855e+06		41.0449	4.5043e+06		41.1855	4.47883e+06		42.0223	4.37493e+06		158.607	2.14485e+06
	40.99	4.53688e+06		40.99	4.53688e+06		41.2201	4.46709e+06		42.014	4.25311e+06		43.7871	4.17779e+06		62.8355	3.06132e+06		41.053	4.52402e+06		41.1869	4.49853e+06		42.0363	4.39418e+06		158.701	2.14907e+06
	41.0081	4.55666e+06		41.0081	4.55666e+06		41.2219	4.48811e+06		42.0142	4.2723e+06		43.7905	4.19731e+06		62.876	3.0741e+06		41.0763	4.54378e+06		41.19	4.51825e+06		42.0504	4.41343e+06		158.962	2.15361e+06
	41.0211	4.57624e+06		41.0211	4.57624e+06		41.2237	4.50771e+06		42.0156	4.29168e+06		43.7908	4.21674e+06		62.895	3.08685e+06		41.0783	4.56352e+06		41.1906	4.53799e+06		42.0564	4.43303e+06		159.444	2.15766e+06
	41.0211	4.59601e+06		41.0211	4.59601e+06		41.227	4.52738e+06		42.0164	4.311e+06		43.7914	4.23624e+06		62.9033	3.09959e+06		41.0871	4.58338e+06		41.2006	4.55768e+06		42.0587	4.4523e+06		160.805	2.16185e+06
	41.0234	4.61572e+06		41.0234	4.61572e+06		41.2319	4.54691e+06		42.0214	4.33014e+06		43.7938	4.25568e+06		62.9038	3.11235e+06		41.0888	4.60322e+06		41.2014	4.57738e+06		42.0604	4.47148e+06		161.026	2.16588e+06
	41.0261	4.63569e+06		41.0261	4.63569e+06		41.2339	4.56665e+06		42.0223	4.34935e+06		43.7945	4.2753e+06		62.9123	3.12512e+06		41.0907	4.62283e+06		41.2145	4.59704e+06		42.0669	4.49077e+06		161.192	2.16982e+06
	41.0334	4.65553e+06		41.0334	4.65553e+06		41.2343	4.58639e+06		42.0229	4.36858e+06		43.7946	4.29338e+06		62.9156	3.13784e+06		41.1046	4.64237e+06		41.2146	4.61683e+06		42.0873	4.51012e+06		161.203	2.17397e+06
	41.0449	4.67502e+06		41.0449	4.67502e+06		41.2344	4.60601e+06		42.0255	4.3878e+06		43.8001	4.31281e+06		62.9247	3.15054e+06		41.1084	4.662e+06		41.2165	4.63597e+06		42.0925	4.52925e+06		162.314	2.17836e+06
	41.053	4.69475e+06		41.053	4.69475e+06		41.2358	4.62578e+06		42.0269	4.40699e+06		43.8015	4.33232e+06		62.9296	3.16327e+06		41.1117	4.68169e+06		41.2201	4.65548e+06		42.0933	4.5484e+06		162.76	2.18281e+06
	41.0763	4.7145e+06		41.0763	4.7145e+06		41.2394	4.64528e+06		42.0337	4.42621e+06		43.8194	4.3504e+06		62.9541	3.17597e+06		41.1145	4.70135e+06		41.2237	4.67507e+06		42.1002	4.56763e+06		162.855	2.18683e+06
	41.0783	4.73425e+06		41.0783	4.73425e+06		41.2478	4.66483e+06		42.0345	4.44542e+06		43.8198	4.36993e+06		62.969	3.18879e+06		41.1433	4.72105e+06		41.227	4.69475e+06		42.1008	4.58686e+06		164.63	2.19076e+06
	41.0871	4.75411e+06		41.0871	4.75411e+06		41.2544	4.68446e+06		42.0363	4.46467e+06		43.8281	4.38938e+06		62.9981	3.20149e+06		41.1464	4.74079e+06		41.2339	4.7145e+06		42.1115	4.60597e+06		165.15	2.19473e+06
	41.0888	4.77395e+06		41.0888	4.77395e+06		41.258	4.70426e+06		42.0374	4.48384e+06		43.8489	4.40888e+06		63.0054	3.21421e+06		41.1537	4.76054e+06		41.2344	4.73412e+06		42.1123	4.62511e+06		165.701	2.19849e+06
	41.0907	4.79356e+06		41.0907	4.79356e+06		41.2581	4.72397e+06		42.0418	4.50299e+06		43.8511	4.42697e+06		63.0078	3.22691e+06		41.1549	4.78007e+06		41.2358	4.75389e+06		42.118	4.6444e+06		166.863	2.2025e+06
	41.1046	4.81309e+06		41.1046	4.81309e+06		41.2591	4.74358e+06		42.0504	4.52224e+06		43.853	4.44637e+06		63.0131	3.23964e+06		41.1587	4.79988e+06		41.2394	4.77339e+06		42.1318	4.66356e+06		167.73	2.20634e+06
	41.1084	4.83273e+06		41.1084	4.83273e+06		41.263	4.7634e+06		42.0578	4.54144e+06		43.8547	4.46583e+06		63.0215	3.25235e+06		41.1595	4.81959e+06		41.2478	4.79294e+06		42.132	4.6827e+06		168.524	2.2104e+06
	41.1117	4.85241e+06		41.1117	4.85241e+06		41.2657	4.78313e+06		42.0587	4.56072e+06		43.8597	4.4853e+06		63.0234	3.26509e+06		41.1603	4.83946e+06		41.2544	4.81257e+06		42.1345	4.70189e+06		169.181	2.21435e+06
	41.1145	4.87208e+06		41.1145	4.87208e+06		41.2783	4.80428e+06		42.0604	4.5799e+06		43.862	4.50475e+06		63.0255	3.27781e+06		41.1635	4.85918e+06		41.258	4.83237e+06		42.1372	4.72097e+06		169.444	2.21833e+06
	41.1433	4.89177e+06		41.1433	4.89177e+06		41.2801	4.82385e+06		42.0669	4.59918e+06		43.8623	4.52431e+06		63.028	3.29052e+06		41.1652	4.8787e+06		41.2591	4.85197e+06		42.1514	4.74022e+06		173.726	2.22223e+06
	41.1464	4.91152e+06		41.1464	4.91152e+06		41.2803	4.8447e+06		42.0798	4.61819e+06		43.863	4.54377e+06		63.0479	3.30316e+06		41.1653	4.89843e+06		41.263	4.87179e+06		42.1517	4.75942e+06		175.126	2.22585e+06
	41.1537	4.93126e+06		41.1537	4.93126e+06		41.2851	4.86438e+06		42.0851	4.63733e+06		43.8652	4.56327e+06		63.0486	3.31592e+06		41.1726	4.91814e+06		41.2657	4.89153e+06		42.1704	4.77862e+06		175.385	2.22992e+06
	41.1549	4.95079e+06		41.1549	4.95079e+06		41.2854	4.88409e+06		42.0873	4.65668e+06		43.8705	4.58273e+06		63.0488	3.32864e+06		41.1765	4.93796e+06		41.2783	4.91267e+06		42.1761	4.79782e+06		175.971	2.23363e+06
	41.1587	4.97061e+06		41.1587	4.97061e+06		41.289	4.90365e+06		42.0886	4.6758e+06		43.8723	4.60213e+06		63.0639	3.3414e+06		41.1769	4.95764e+06		41.2851	4.93235e+06		42.1826	4.81701e+06		177.181	2.23743e+06
	41.1595	4.99032e+06		41.1595	4.99032e+06		41.2938	4.92277e+06		42.0925	4.69493e+06		43.8912	4.62158e+06		63.0689	3.35406e+06		41.1769	4.9775e+06		41.289	4.95191e+06		42.1935	4.83621e+06		177.776	2.24123e+06
	41.1603	5.01019e+06		41.1603	5.01019e+06		41.2961	4.94232e+06		42.0933	4.71408e+06		43.8985	4.64105e+06		63.0824	3.36677e+06		41.1787	4.9973e+06		41.2938	4.97103e+06		42.2045	4.85544e+06		178.398	2.24499e+06
	41.1635	5.02991e+06		41.1635	5.02991e+06		41.2996	4.96163e+06		42.0975	4.73322e+06		43.8991	4.66048e+06		63.0835	3.37947e+06		41.1846	5.01699e+06		41.2961	4.99057e+06		42.2276	4.8746e+06		179.499	2.24874e+06
	41.1652	5.04942e+06		41.1652	5.04942e+06		41.305	4.98127e+06		42.1002	4.75245e+06		43.9033	4.67846e+06		63.1169	3.39225e+06		41.1855	5.03647e+06		41.2996	5.00989e+06		42.2353	4.89372e+06		181.818	2.2523e+06
	41.1653	5.06916e+06		41.1653	5.06916e+06		41.309	5.00093e+06		42.1008	4.77168e+06		43.9081	4.69796e+06		63.1519	3.40498e+06		41.1869	5.05617e+06		41.3096	5.02922e+06		42.2364	4.91291e+06		182.881	2.25572e+06
	41.1726	5.08887e+06		41.1726	5.08887e+06		41.3096	5.02027e+06		42.1112	4.79088e+06		43.9111	4.71745e+06		63.1559	3.41767e+06		41.19	5.07589e+06		41.3247	5.04882e+06		42.2383	4.93206e+06		183.364	2.25922e+06
	41.1765	5.10868e+06		41.1765	5.10868e+06		41.317	5.03984e+06		42.1115	4.80999e+06		43.9137	4.73552e+06		63.1662	3.43032e+06		41.1906	5.09563e+06		41.3258	5.06837e+06		42.2608	4.95122e+06		191.518	2.26257e+06
	41.1769	5.12836e+06		41.1769	5.12836e+06		41.3247	5.05944e+06		42.1123	4.82913e+06		43.9146	4.75507e+06		63.1709	3.44299e+06		41.1948	5.11534e+06		41.3278	5.08797e+06		42.2645	4.97038e+06		192.394	2.26594e+06
	41.1769	5.14822e+06		41.1769	5.14822e+06		41.3258	5.07899e+06		42.113	4.84827e+06		43.9199	4.77463e+06		63.1771	3.45567e+06		41.2006	5.13503e+06		41.3305	5.10755e+06		42.2778	4.98953e+06		194.512	2.26916e+06
	41.1787	5.16803e+06		41.1787	5.16803e+06		41.3278	5.09859e+06		42.1163	4.86745e+06		43.9346	4.79404e+06		63.2185	3.46833e+06		41.2014	5.15473e+06		41.3315	5.12718e+06		42.2829	5.00864e+06		199.077	2.2724e+06
	41.1846	5.18772e+06		41.1846	5.18772e+06		41.3305	5.11817e+06		42.1163	4.88654e+06		43.9349	4.81347e+06		63.2391	3.48093e+06		41.2145	5.17439e+06		41.3331	5.1468e+06		42.2844	5.02768e+06		199.137	2.27568e+06
	41.1855	5.20719e+06		41.1855	5.20719e+06		41.3315	5.13779e+06		42.118	4.90583e+06		43.9551	4.83291e+06		63.248	3.49359e+06		41.2146	5.19418e+06		41.3368	5.16611e+06		42.2887	5.04669e+06		201.372	2.27892e+06
	41.1869	5.2269e+06		41.1869	5.2269e+06		41.3331	5.15742e+06		42.1202	4.92502e+06		43.9617	4.85231e+06		63.2829	3.50634e+06		41.2165	5.21332e+06		41.3393	5.1857e+06		42.2895	5.0657e+06		201.509	2.28205e+06
	41.19	5.24662e+06		41.19	5.24662e+06		41.3368	5.17673e+06		42.1288	4.94414e+06		43.9698	4.87176e+06		63.2903	3.51903e+06		41.2201	5.23283e+06		41.3431	5.20552e+06		42.2919	5.08485e+06		203.181	2.28508e+06
	41.1906	5.26635e+06		41.1906	5.26635e+06		41.3393	5.19632e+06		42.1318	4.9633e+06		43.9733	4.88979e+06		63.3026	3.53169e+06		41.2237	5.25242e+06		41.3512	5.2252e+06		42.3023	5.10384e+06		203.502	2.28818e+06
	41.1948	5.28606e+06		41.1948	5.28606e+06		41.3431	5.21614e+06		42.132	4.98244e+06		43.9835	4.90918e+06		63.331	3.54437e+06		41.227	5.2721e+06		41.3553	5.24477e+06		42.3045	5.12295e+06		205.074	2.29122e+06
	41.2006	5.30576e+06		41.2006	5.30576e+06		41.3512	5.23582e+06		42.1326	5.00164e+06		43.9841	4.92845e+06		63.3382	3.55707e+06		41.2339	5.29185e+06		41.358	5.26539e+06		42.305	5.14209e+06		207.611	2.29449e+06
	41.2014	5.32545e+06		41.2014	5.32545e+06		41.3553	5.25539e+06		42.1345	5.02084e+06		43.9853	4.94784e+06		63.3697	3.56969e+06		41.2343	5.31158e+06		41.359	5.28494e+06		42.3209	5.1612e+06		208.719	2.29744e+06
	41.2145	5.34512e+06		41.2145	5.34512e+06		41.3573	5.27497e+06		42.1501	5.03988e+06		43.9875	4.96579e+06		63.3925	3.58229e+06		41.2344	5.3312e+06		41.3654	5.30462e+06		42.3212	5.18034e+06		212.118	2.30059e+06
	41.2146	5.36491e+06		41.2146	5.36491e+06		41.3654	5.29466e+06		42.1504	5.05903e+06		43.9932	4.98519e+06		63.4211	3.59492e+06		41.2358	5.35097e+06		41.3658	5.32437e+06		42.3249	5.19947e+06		213.534	2.30351e+06
	41.2165	5.38405e+06		41.2165	5.38405e+06		41.3658	5.3144e+06		42.1514	5.07828e+06		44.0035	5.00447e+06		63.4328	3.60756e+06		41.2394	5.37048e+06		41.3693	5.34417e+06		42.3733	5.21856e+06		214.019	2.30651e+06
	41.2201	5.40356e+06		41.2201	5.40356e+06		41.3659	5.33531e+06		42.1517	5.09748e+06		44.0042	5.02381e+06		63.4406	3.62015e+06		41.2478	5.39003e+06		41.372	5.36525e+06		42.3804	5.23764e+06		214.966	2.30946e+06
	41.2219	5.42458e+06		41.2219	5.42458e+06		41.3669	5.35491e+06		42.1552	5.11656e+06		44.023	5.04315e+06		63.4462	3.6328e+06		41.2544	5.40965e+06		41.3769	5.38486e+06		42.383	5.25655e+06		217.965	2.31225e+06
	41.2237	5.44417e+06		41.2237	5.44417e+06		41.3693	5.37471e+06		42.1704	5.13576e+06		44.0252	5.06248e+06		63.4508	3.64539e+06		41.258	5.42945e+06		41.3909	5.40434e+06		42.3965	5.27566e+06		218.983	2.31512e+06
	41.227	5.46385e+06		41.227	5.46385e+06		41.3696	5.3943e+06		42.1715	5.15489e+06		44.0316	5.08187e+06		63.4861	3.65801e+06		41.2581	5.44916e+06		41.3964	5.42412e+06		42.3986	5.29459e+06		221.903	2.31793e+06
	41.2319	5.48337e+06		41.2319	5.48337e+06		41.372	5.41539e+06		42.1761	5.17409e+06		44.0323	5.1012e+06		63.502	3.67066e+06		41.2591	5.46877e+06		41.3976	5.44371e+06		42.3986	5.31364e+06		225.129	2.32081e+06
	41.2339	5.50312e+06		41.2339	5.50312e+06		41.3769	5.435e+06		42.1798	5.19329e+06		44.0375	5.12062e+06		63.5199	3.68329e+06		41.263	5.48859e+06		41.4001	5.46314e+06		42.3994	5.33267e+06		227.504	2.32346e+06
	41.2343	5.52285e+06		41.2343	5.52285e+06		41.3909	5.45448e+06		42.1826	5.21248e+06		44.0401	5.13988e+06		63.5258	3.69593e+06		41.2657	5.50833e+06		41.4051	5.48287e+06		42.4008	5.35167e+06		229.466	2.32617e+06
	41.2344	5.54247e+06		41.2344	5.54247e+06		41.3964	5.47425e+06		42.1857	5.23155e+06		44.0455	5.15927e+06		63.5487	3.70854e+06		41.2783	5.52947e+06		41.4127	5.50243e+06		42.4102	5.3708e+06		231.562	2.32884e+06
	41.2358	5.56224e+06		41.2358	5.56224e+06		41.3976	5.49384e+06		42.187	5.25062e+06		44.0458	5.1786e+06		63.6227	3.72108e+06		41.2801	5.54904e+06		41.4139	5.52213e+06		42.4231	5.38988e+06		235.439	2.33138e+06
	41.2394	5.58175e+06		41.2394	5.58175e+06		41.4001	5.51328e+06		42.1925	5.26971e+06		44.047	5.19786e+06		63.6307	3.73367e+06		41.2803	5.56989e+06		41.4166	5.54172e+06		42.4256	5.40896e+06		236.365	2.33384e+06
	41.2478	5.6013e+06		41.2478	5.6013e+06		41.4002	5.5333e+06		42.1929	5.28884e+06		44.0497	5.21577e+06		63.6391	3.74628e+06		41.2851	5.58957e+06		41.4209	5.56277e+06		42.4286	5.42803e+06		237.91	2.33655e+06
	41.2544	5.62093e+06		41.2544	5.62093e+06		41.4051	5.55302e+06		42.1935	5.30804e+06		44.0511	5.23516e+06		63.6609	3.7588e+06		41.2854	5.60929e+06		41.4219	5.58243e+06		42.4407	5.44708e+06		237.943	2.33904e+06
	41.258	5.64072e+06		41.258	5.64072e+06		41.4127	5.57258e+06		42.1961	5.32717e+06		44.0592	5.25437e+06		63.6746	3.7714e+06		41.2873	5.63012e+06		41.4219	5.602e+06		42.4427	5.466e+06		238.017	2.34162e+06
	41.2581	5.66044e+06		41.2581	5.66044e+06		41.4139	5.59229e+06		42.1977	5.3463e+06		44.0597	5.27371e+06		63.6774	3.78391e+06		41.289	5.64968e+06		41.425	5.62176e+06		42.4533	5.48508e+06		238.067	2.34424e+06
	41.2591	5.68004e+06		41.2591	5.68004e+06		41.4166	5.61187e+06		42.198	5.36538e+06		44.0637	5.29303e+06		63.727	3.79649e+06		41.2938	5.6688e+06		41.4306	5.64348e+06		42.4559	5.50415e+06		238.255	2.34676e+06
	41.263	5.69986e+06		41.263	5.69986e+06		41.4209	5.63293e+06		42.2139	5.38447e+06		44.0644	5.31244e+06		63.7564	3.80907e+06		41.2961	5.68834e+06		41.4313	5.66302e+06		42.4579	5.52316e+06		246.111	2.34926e+06
	41.2657	5.7196e+06		41.2657	5.7196e+06		41.4219	5.65259e+06		42.2147	5.40344e+06		44.0804	5.33178e+06		63.7744	3.82154e+06		41.2996	5.70766e+06		41.4315	5.68266e+06		42.4592	5.5421e+06		247.017	2.35172e+06
	41.2783	5.74074e+06		41.2783	5.74074e+06		41.4219	5.67216e+06		42.2272	5.42258e+06		44.0817	5.35114e+06		63.78	3.83412e+06		41.305	5.7273e+06		41.4378	5.70206e+06		42.4617	5.56111e+06		247.321	2.35412e+06
	41.2801	5.76032e+06		41.2801	5.76032e+06		41.425	5.69192e+06		42.2275	5.44147e+06		44.0913	5.37046e+06		63.7896	3.84668e+06		41.309	5.74696e+06		41.4386	5.7218e+06		42.4643	5.58041e+06		251.546	2.35646e+06
	41.2803	5.78116e+06		41.2803	5.78116e+06		41.4306	5.71363e+06		42.2276	5.46063e+06		44.0927	5.38982e+06		63.7945	3.85921e+06		41.3096	5.76629e+06		41.4455	5.74153e+06		42.4689	5.59937e+06		252.371	2.35879e+06
	41.2851	5.80084e+06		41.2851	5.80084e+06		41.4313	5.73318e+06		42.2353	5.47975e+06		44.1034	5.40926e+06		63.8071	3.87177e+06		41.3247	5.78589e+06		41.4475	5.76111e+06		42.4778	5.61841e+06		253.228	2.36111e+06
	41.2854	5.82056e+06		41.2854	5.82056e+06		41.4315	5.75282e+06		42.2364	5.49894e+06		44.1038	5.42858e+06		63.8271	3.88428e+06		41.3258	5.80544e+06		41.4505	5.78051e+06		42.4836	5.63718e+06		258.495	2.36333e+06
	41.2873	5.84139e+06		41.2873	5.84139e+06		41.4378	5.77222e+06		42.2383	5.51809e+06		44.1196	5.44646e+06		63.8435	3.89683e+06		41.3278	5.82504e+06		41.4505	5.80007e+06		42.4855	5.65617e+06		258.724	2.36558e+06
	41.289	5.86095e+06		41.289	5.86095e+06		41.4386	5.79196e+06		42.2608	5.53725e+06		44.1212	5.46567e+06		63.8661	3.90931e+06		41.3305	5.84462e+06		41.4513	5.81928e+06		42.487	5.67569e+06		258.816	2.368e+06
	41.2938	5.88007e+06		41.2938	5.88007e+06		41.4455	5.81169e+06		42.2645	5.55641e+06		44.1243	5.48489e+06		63.8711	3.92187e+06		41.3315	5.86425e+06		41.4527	5.83897e+06		42.496	5.69443e+06		260.175	2.37027e+06
	41.2961	5.89961e+06		41.2961	5.89961e+06		41.4475	5.83127e+06		42.2671	5.57546e+06		44.1321	5.50421e+06		63.8946	3.93444e+06		41.3331	5.88387e+06		41.459	5.85873e+06		42.5069	5.71331e+06		262.111	2.37251e+06
	41.2996	5.91893e+06		41.2996	5.91893e+06		41.4505	5.85067e+06		42.2674	5.5946e+06		44.1347	5.52353e+06		63.9004	3.94699e+06		41.3368	5.90318e+06		41.4694	5.87814e+06		42.5517	5.73232e+06		263.184	2.37475e+06
	41.305	5.93857e+06		41.305	5.93857e+06		41.4505	5.87023e+06		42.2723	5.61364e+06		44.137	5.5429e+06		63.9009	3.95948e+06		41.3393	5.92277e+06		41.4702	5.89785e+06		42.5741	5.75134e+06		266.787	2.37689e+06
	41.309	5.95823e+06		41.309	5.95823e+06		41.4513	5.88943e+06		42.2765	5.63273e+06		44.1399	5.56221e+06		63.9176	3.972e+06		41.3431	5.94259e+06		41.4778	5.91747e+06		42.6005	5.77025e+06		277.763	2.37896e+06
	41.3096	5.97756e+06		41.3096	5.97756e+06		41.4527	5.90913e+06		42.2778	5.65189e+06		44.1424	5.58157e+06		63.9443	3.98452e+06		41.3512	5.96227e+06		41.4784	5.9372e+06		42.616	5.78921e+06		282.295	2.38104e+06
	41.317	5.99714e+06		41.317	5.99714e+06		41.4551	5.92864e+06		42.2788	5.67087e+06		44.1465	5.60086e+06		63.9452	3.99698e+06		41.3553	5.98184e+06		41.4794	5.95693e+06		42.6203	5.80813e+06		282.879	2.38313e+06
	41.3247	6.01674e+06		41.3247	6.01674e+06		41.459	5.9484e+06		42.2797	5.68991e+06		44.1618	5.6203e+06		63.9479	4.0095e+06		41.3573	6.00142e+06		41.4835	5.9764e+06		42.6348	5.82706e+06		286.26	2.38512e+06
	41.3258	6.03629e+06		41.3258	6.03629e+06		41.4694	5.96781e+06		42.2844	5.70894e+06		44.1631	5.63962e+06		63.9564	4.02201e+06		41.358	6.02205e+06		41.4909	5.99583e+06		42.6531	5.84648e+06		289.408	2.38713e+06
	41.3278	6.05589e+06		41.3278	6.05589e+06		41.4702	5.98752e+06		42.2866	5.72805e+06		44.1678	5.65894e+06		63.9853	4.0345e+06		41.3622	6.04154e+06		41.4937	6.01532e+06		42.654	5.86537e+06		305.234	2.38905e+06
	41.3305	6.07547e+06		41.3305	6.07547e+06		41.4778	6.00714e+06		42.2895	5.74706e+06		44.1761	5.67821e+06		63.9922	4.04693e+06		41.3654	6.06123e+06		41.4982	6.0349e+06		42.6554	5.88424e+06		307.26	2.3909e+06
	41.3315	6.09509e+06		41.3315	6.09509e+06		41.4784	6.02688e+06		42.2919	5.76621e+06		44.1913	5.69752e+06		63.9984	4.05941e+06		41.3658	6.08097e+06		41.4985	6.05443e+06		42.6775	5.90315e+06		317.152	2.39263e+06
	41.3331	6.11471e+06		41.3331	6.11471e+06		41.4794	6.0466e+06		42.3023	5.7852e+06		44.1924	5.71543e+06		64.0025	4.07192e+06		41.3669	6.10057e+06		41.5005	6.07397e+06		42.6808	5.92205e+06		330.652	2.39433e+06
	41.3368	6.13402e+06		41.3368	6.13402e+06		41.4821	6.0661e+06		42.3045	5.80431e+06		44.193	5.73485e+06		64.0321	4.0844e+06		41.3693	6.12037e+06		41.5027	6.09344e+06		42.6877	5.94093e+06		343.894	2.39592e+06
	41.3393	6.15362e+06		41.3393	6.15362e+06		41.4835	6.08557e+06		42.305	5.82345e+06		44.1977	5.75418e+06		64.0443	4.09684e+06		41.3696	6.13996e+06		41.5075	6.11307e+06		42.6913	5.95959e+06		345.421	2.3975e+06
	41.3431	6.17344e+06		41.3431	6.17344e+06		41.4909	6.10501e+06		42.3054	5.84246e+06		44.1979	5.772e+06		64.1066	4.10934e+06		41.372	6.16105e+06		41.5104	6.13248e+06		42.6962	5.97844e+06		351.313	2.3991e+06
	41.3512	6.19312e+06		41.3512	6.19312e+06		41.4937	6.12449e+06		42.3079	5.86143e+06		44.1998	5.79138e+06		64.1139	4.12173e+06		41.3769	6.18066e+06		41.5177	6.15183e+06		42.6979	5.99731e+06		352.906	2.4007e+06
	41.3553	6.21268e+06		41.3553	6.21268e+06		41.4982	6.14407e+06		42.318	5.88027e+06		44.2041	5.81072e+06		64.1319	4.13424e+06		41.3909	6.20014e+06		41.5211	6.17131e+06		42.6981	6.01605e+06		364.699	2.40227e+06
	41.3573	6.23227e+06		41.3573	6.23227e+06		41.4985	6.1636e+06		42.32	5.89935e+06		44.2065	5.82998e+06		64.1326	4.14676e+06		41.3964	6.21991e+06		41.5241	6.1907e+06		42.7169	6.03492e+06		449.688	2.40344e+06
	41.358	6.25289e+06		41.358	6.25289e+06		41.4985	6.18307e+06		42.3209	5.91846e+06		44.2081	5.84938e+06		64.1394	4.15924e+06		41.3976	6.2395e+06		41.5286	6.21014e+06		42.7233	6.05379e+06		471.112	2.40456e+06
	41.3654	6.27258e+06		41.3654	6.27258e+06		41.5005	6.20261e+06		42.3212	5.9376e+06		44.2095	5.86869e+06		64.1505	4.17161e+06		41.4001	6.25894e+06		41.5331	6.22963e+06		42.7373	6.07263e+06
	41.3658	6.29232e+06		41.3658	6.29232e+06		41.5027	6.22208e+06		42.3212	5.95662e+06		44.211	5.8881e+06		64.1511	4.18399e+06		41.4051	6.27866e+06		41.5408	6.24915e+06		42.7397	6.09145e+06
	41.3659	6.31324e+06		41.3659	6.31324e+06		41.5075	6.2417e+06		42.3269	5.97567e+06		44.2193	5.90745e+06		64.1535	4.19645e+06		41.4127	6.29822e+06		41.5441	6.2687e+06		42.7421	6.11083e+06
	41.3669	6.33284e+06		41.3669	6.33284e+06		41.5104	6.26112e+06		42.3274	5.99457e+06		44.2392	5.92669e+06		64.1754	4.20887e+06		41.4139	6.31793e+06		41.5465	6.28811e+06		42.7492	6.13008e+06
	41.3693	6.35263e+06		41.3693	6.35263e+06		41.5161	6.28064e+06		42.3275	6.01351e+06		44.2411	5.94582e+06		64.1895	4.2213e+06		41.4166	6.33751e+06		41.5687	6.30776e+06		42.7552	6.14878e+06
	41.3696	6.37222e+06		41.3696	6.37222e+06		41.5177	6.29998e+06		42.3339	6.03258e+06		44.2435	5.96501e+06		64.19	4.23373e+06		41.4209	6.35856e+06		41.5745	6.32744e+06		42.7613	6.16763e+06
	41.372	6.39331e+06		41.372	6.39331e+06		41.5211	6.31947e+06		42.335	6.05158e+06		44.2507	5.98425e+06		64.1978	4.24622e+06		41.4219	6.37823e+06		41.5795	6.34693e+06		42.7848	6.18641e+06
	41.3769	6.41292e+06		41.3769	6.41292e+06		41.5214	6.33892e+06		42.3453	6.07041e+06		44.2514	6.00363e+06		64.2295	4.25869e+06		41.4219	6.3978e+06		41.5814	6.36646e+06		42.8288	6.20513e+06
	41.3909	6.4324e+06		41.3909	6.4324e+06		41.5241	6.3583e+06		42.3629	6.0894e+06		44.2524	6.02295e+06		64.2412	4.27106e+06		41.425	6.41756e+06		41.5835	6.38575e+06		42.8393	6.2239e+06
	41.3964	6.45217e+06		41.3964	6.45217e+06		41.5286	6.37775e+06		42.3682	6.1084e+06		44.2527	6.04218e+06		64.2471	4.28345e+06		41.4306	6.43927e+06		41.5845	6.4054e+06		42.868	6.24269e+06
	41.3976	6.47177e+06		41.3976	6.47177e+06		41.5331	6.39724e+06		42.3712	6.12736e+06		44.2558	6.06152e+06		64.2539	4.29583e+06		41.4313	6.45881e+06		41.5953	6.42492e+06		42.8752	6.262e+06
	41.4001	6.4912e+06		41.4001	6.4912e+06		41.5335	6.41676e+06		42.3733	6.14646e+06		44.2645	6.08081e+06		64.2558	4.30829e+06		41.4315	6.47845e+06		41.5966	6.44418e+06		42.8784	6.28073e+06
	41.4002	6.51122e+06		41.4002	6.51122e+06		41.5408	6.43629e+06		42.3764	6.16545e+06		44.2651	6.10021e+06		64.3557	4.32069e+06		41.4378	6.49786e+06		41.6008	6.46351e+06		42.8937	6.29953e+06
	41.4051	6.53095e+06		41.4051	6.53095e+06		41.5412	6.45712e+06		42.3804	6.18452e+06		44.2725	6.11939e+06		64.3674	4.3331e+06		41.4386	6.5176e+06		41.6012	6.48289e+06		42.8944	6.31824e+06
	41.4127	6.5505e+06		41.4127	6.5505e+06		41.5441	6.47667e+06		42.3809	6.20354e+06		44.2739	6.13872e+06		64.4124	4.34544e+06		41.4455	6.53733e+06		41.6022	6.50245e+06		42.9007	6.33692e+06
	41.4139	6.57021e+06		41.4139	6.57021e+06		41.5465	6.49608e+06		42.383	6.22246e+06		44.2772	6.15811e+06		64.4195	4.35784e+06		41.4475	6.5569e+06		41.6031	6.52222e+06		42.9014	6.35572e+06
	41.4166	6.58979e+06		41.4166	6.58979e+06		41.5541	6.51555e+06		42.388	6.24146e+06		44.2778	6.17739e+06		64.4686	4.37025e+06		41.4505	6.57631e+06		41.6039	6.54169e+06		42.9068	6.37438e+06
	41.4209	6.61085e+06		41.4209	6.61085e+06		41.5619	6.53498e+06		42.3898	6.26048e+06		44.2779	6.19668e+06		64.5171	4.38265e+06		41.4505	6.59587e+06		41.6059	6.56126e+06		42.9423	6.39283e+06
	41.4219	6.63051e+06		41.4219	6.63051e+06		41.5687	6.55463e+06		42.392	6.27949e+06		44.2789	6.21595e+06		64.5487	4.39505e+06		41.4513	6.61507e+06		41.616	6.58085e+06		42.9473	6.41198e+06
	41.4219	6.65008e+06		41.4219	6.65008e+06		41.5745	6.57431e+06		42.3965	6.2986e+06		44.2818	6.23526e+06		64.5515	4.40743e+06		41.4527	6.63477e+06		41.6196	6.60041e+06		42.9655	6.43063e+06
	41.425	6.66984e+06		41.425	6.66984e+06		41.5789	6.5951e+06		42.3986	6.31753e+06		44.29	6.25454e+06		64.5656	4.4197e+06		41.4551	6.65428e+06		41.6197	6.61982e+06		42.9743	6.44912e+06
	41.4306	6.69156e+06		41.4306	6.69156e+06		41.5795	6.61459e+06		42.3986	6.33658e+06		44.2971	6.27372e+06		64.5682	4.4321e+06		41.4558	6.67505e+06		41.6237	6.63896e+06		42.9762	6.46776e+06
	41.4313	6.7111e+06		41.4313	6.7111e+06		41.5814	6.63412e+06		42.3994	6.35561e+06		44.2975	6.29288e+06		64.5807	4.4445e+06		41.459	6.69481e+06		41.6302	6.65829e+06		42.9992	6.48647e+06
	41.4315	6.73074e+06		41.4315	6.73074e+06		41.5835	6.65342e+06		42.4002	6.37447e+06		44.2991	6.3121e+06		64.584	4.45687e+06		41.4694	6.71422e+06		41.6327	6.67752e+06		42.9996	6.50494e+06
	41.4378	6.75014e+06		41.4378	6.75014e+06		41.5845	6.67306e+06		42.4008	6.39347e+06		44.3015	6.32994e+06		64.5849	4.46921e+06		41.4702	6.73393e+06		41.6371	6.69697e+06		43.0112	6.52364e+06
	41.4386	6.76988e+06		41.4386	6.76988e+06		41.5926	6.69272e+06		42.4068	6.41244e+06		44.3138	6.34918e+06		64.6001	4.48154e+06		41.4778	6.75355e+06		41.6384	6.71641e+06		43.0241	6.54231e+06
	41.4455	6.78961e+06		41.4455	6.78961e+06		41.5945	6.71215e+06		42.409	6.43149e+06		44.3352	6.36839e+06		64.6326	4.49437e+06		41.4784	6.77328e+06		41.6417	6.73577e+06		43.0557	6.56099e+06
	41.4475	6.80919e+06		41.4475	6.80919e+06		41.5953	6.73166e+06		42.4102	6.45062e+06		44.3361	6.38762e+06		64.643	4.5067e+06		41.4794	6.793e+06		41.6478	6.75535e+06		43.0664	6.57959e+06
	41.4505	6.82859e+06		41.4505	6.82859e+06		41.5966	6.75092e+06		42.4125	6.46961e+06		44.3372	6.40672e+06		64.6682	4.51906e+06		41.4821	6.81251e+06		41.649	6.77514e+06		43.0775	6.59823e+06
	41.4505	6.84815e+06		41.4505	6.84815e+06		41.6008	6.77026e+06		42.4127	6.48866e+06		44.3407	6.42595e+06		64.7106	4.53133e+06		41.4835	6.83198e+06		41.6513	6.79463e+06		43.095	6.61736e+06
	41.4513	6.86735e+06		41.4513	6.86735e+06		41.6012	6.78964e+06		42.4151	6.50765e+06		44.3578	6.44523e+06		64.727	4.54365e+06		41.4909	6.85141e+06		41.6542	6.8141e+06		43.1117	6.63601e+06
	41.4527	6.88705e+06		41.4527	6.88705e+06		41.6022	6.8092e+06		42.4194	6.52656e+06		44.3695	6.46303e+06		64.7351	4.55589e+06		41.4937	6.87089e+06		41.656	6.8333e+06		43.1383	6.65465e+06
	41.4551	6.90657e+06		41.4551	6.90657e+06		41.6039	6.82867e+06		42.4203	6.54532e+06		44.3742	6.48226e+06		64.7519	4.56816e+06		41.4982	6.89048e+06		41.6561	6.85279e+06		43.1776	6.67329e+06
	41.4558	6.92734e+06		41.4558	6.92734e+06		41.6059	6.84824e+06		42.4231	6.56441e+06		44.3788	6.50146e+06		64.7648	4.58051e+06		41.4985	6.91001e+06		41.6577	6.87214e+06		43.1819	6.69166e+06
	41.459	6.94709e+06		41.459	6.94709e+06		41.6062	6.86769e+06		42.424	6.58345e+06		44.3798	6.52072e+06		64.7668	4.59287e+06		41.4985	6.92947e+06		41.6606	6.89157e+06		43.1978	6.71087e+06
	41.4694	6.9665e+06		41.4694	6.9665e+06		41.6073	6.88719e+06		42.4251	6.60241e+06		44.3817	6.53995e+06		64.7906	4.60514e+06		41.5005	6.94902e+06		41.663	6.91106e+06		43.1997	6.72939e+06
	41.4702	6.98621e+06		41.4702	6.98621e+06		41.6092	6.90664e+06		42.4256	6.62149e+06		44.3885	6.5591e+06		64.8013	4.6174e+06		41.5027	6.96848e+06		41.6635	6.93042e+06		43.2191	6.74782e+06
	41.4778	7.00583e+06		41.4778	7.00583e+06		41.616	6.92622e+06		42.4286	6.64046e+06		44.3922	6.57821e+06		64.8056	4.63018e+06		41.5075	6.98811e+06		41.6639	6.94978e+06		43.2285	6.76615e+06
	41.4784	7.02557e+06		41.4784	7.02557e+06		41.6166	6.94543e+06		42.4286	6.65954e+06		44.3951	6.59721e+06		64.8097	4.64248e+06		41.5104	7.00753e+06		41.6742	6.96937e+06		43.2572	6.78517e+06
	41.4794	7.04529e+06		41.4794	7.04529e+06		41.6168	6.96488e+06		42.4303	6.67857e+06		44.3985	6.61635e+06		64.8617	4.65479e+06		41.5161	7.02705e+06		41.6786	6.98896e+06		43.2584	6.80357e+06
	41.4821	7.06479e+06		41.4821	7.06479e+06		41.6196	6.98444e+06		42.4361	6.69748e+06		44.4067	6.63551e+06		64.8777	4.66707e+06		41.5177	7.04639e+06		41.6848	7.00821e+06		43.2789	6.82187e+06
	41.4835	7.08426e+06		41.4835	7.08426e+06		41.6197	7.00385e+06		42.4407	6.71652e+06		44.4128	6.65468e+06		64.8807	4.67939e+06		41.5211	7.06587e+06		41.6872	7.02772e+06		43.2853	6.84028e+06
	41.4909	7.1037e+06		41.4909	7.1037e+06		41.6237	7.02299e+06		42.4427	6.73545e+06		44.42	6.67245e+06		64.8927	4.69165e+06		41.5214	7.08533e+06		41.6906	7.04718e+06		43.287	6.85878e+06
	41.4937	7.12318e+06		41.4937	7.12318e+06		41.6287	7.04242e+06		42.4533	6.75452e+06		44.4206	6.69158e+06		64.909	4.70397e+06		41.5241	7.10471e+06		41.6953	7.06656e+06		43.3014	6.87727e+06
	41.4982	7.14276e+06		41.4982	7.14276e+06		41.6302	7.06176e+06		42.4558	6.77348e+06		44.4276	6.71068e+06		64.9182	4.71629e+06		41.5286	7.12416e+06		41.7136	7.08592e+06		43.3067	6.89574e+06
	41.4985	7.1623e+06		41.4985	7.1623e+06		41.6371	7.08121e+06		42.4559	6.79255e+06		44.429	6.72979e+06		64.9202	4.72854e+06		41.5331	7.14364e+06		41.7155	7.10531e+06		43.3087	6.91427e+06
	41.4985	7.18176e+06		41.4985	7.18176e+06		41.6384	7.10065e+06		42.4579	6.81156e+06		44.4297	6.74899e+06		64.9281	4.74081e+06		41.5335	7.16317e+06		41.7158	7.12461e+06		43.3271	6.93337e+06
	41.5005	7.2013e+06		41.5005	7.2013e+06		41.6417	7.12001e+06		42.4617	6.83057e+06		44.4314	6.76813e+06		64.9396	4.75312e+06		41.5408	7.1827e+06		41.717	7.14371e+06		43.3639	6.95163e+06
	41.5027	7.22077e+06		41.5027	7.22077e+06		41.6419	7.13944e+06		42.4622	6.84956e+06		44.4315	6.78727e+06		64.974	4.76539e+06		41.5441	7.20225e+06		41.719	7.16455e+06		43.3689	6.96996e+06
	41.5075	7.24039e+06		41.5075	7.24039e+06		41.6478	7.15902e+06		42.4644	6.86844e+06		44.4326	6.80652e+06		64.9768	4.77758e+06		41.5465	7.22166e+06		41.7211	7.18395e+06		43.398	6.98845e+06
	41.5104	7.25981e+06		41.5104	7.25981e+06		41.6495	7.17846e+06		42.4662	6.88747e+06		44.4351	6.82573e+06		65.0046	4.78984e+06		41.5541	7.24112e+06		41.7231	7.20332e+06		43.4437	7.0069e+06
	41.5161	7.27933e+06		41.5161	7.27933e+06		41.6513	7.19794e+06		42.4678	6.90637e+06		44.4382	6.84477e+06		65.022	4.80209e+06		41.5619	7.26056e+06		41.7235	7.22258e+06		43.4473	7.02515e+06
	41.5177	7.29867e+06		41.5177	7.29867e+06		41.6542	7.21741e+06		42.4689	6.92533e+06		44.4521	6.8638e+06		65.048	4.81436e+06		41.5687	7.2802e+06		41.7294	7.24342e+06		43.4503	7.04348e+06
	41.5211	7.31816e+06		41.5211	7.31816e+06		41.656	7.23661e+06		42.4755	6.94435e+06		44.4528	6.88299e+06		65.0686	4.82655e+06		41.5745	7.29988e+06		41.7309	7.26298e+06		43.4526	7.06194e+06
	41.5214	7.33761e+06		41.5214	7.33761e+06		41.6561	7.2561e+06		42.4778	6.96339e+06		44.4672	6.9021e+06		65.0787	4.83882e+06		41.5795	7.31938e+06		41.7323	7.28298e+06		43.4906	7.08033e+06
	41.5241	7.357e+06		41.5241	7.357e+06		41.6577	7.27545e+06		42.4826	6.98229e+06		44.4765	6.92133e+06		65.0952	4.85108e+06		41.5814	7.3389e+06		41.7334	7.30238e+06		43.4971	7.09873e+06
	41.5286	7.37644e+06		41.5286	7.37644e+06		41.6606	7.29489e+06		42.4836	7.00107e+06		44.4831	6.94045e+06		65.1318	4.86326e+06		41.5835	7.3582e+06		41.7376	7.32163e+06		43.4978	7.11761e+06
	41.5331	7.39593e+06		41.5331	7.39593e+06		41.663	7.31437e+06		42.4859	7.02008e+06		44.4915	6.9596e+06		65.1394	4.87549e+06		41.5845	7.37785e+06		41.7387	7.34116e+06		43.5077	7.13588e+06
	41.5335	7.41546e+06		41.5335	7.41546e+06		41.6635	7.33374e+06		42.4888	7.03882e+06		44.5021	6.97733e+06		65.1605	4.88773e+06		41.5926	7.3975e+06		41.7473	7.36044e+06		43.5259	7.15433e+06
	41.5408	7.43498e+06		41.5408	7.43498e+06		41.6639	7.3531e+06		42.492	7.0576e+06		44.5092	6.99643e+06		65.1881	4.89995e+06		41.5945	7.41693e+06		41.7509	7.37981e+06		43.5288	7.17273e+06
	41.5412	7.45582e+06		41.5412	7.45582e+06		41.6742	7.37268e+06		42.496	7.07635e+06		44.5436	7.01545e+06		65.2274	4.91215e+06		41.5953	7.43644e+06		41.7518	7.39927e+06		43.5532	7.19108e+06
	41.5441	7.47537e+06		41.5441	7.47537e+06		41.6786	7.39227e+06		42.5069	7.09523e+06		44.5722	7.03454e+06		65.2472	4.92428e+06		41.5966	7.4557e+06		41.7527	7.41866e+06		43.5567	7.21015e+06
	41.5465	7.49478e+06		41.5465	7.49478e+06		41.6848	7.41152e+06		42.5167	7.11413e+06		44.5742	7.05356e+06		65.2765	4.93643e+06		41.6008	7.47504e+06		41.7558	7.43785e+06		43.5667	7.22851e+06
	41.5541	7.51424e+06		41.5541	7.51424e+06		41.6872	7.43104e+06		42.518	7.13302e+06		44.5757	7.07258e+06		65.2777	4.94912e+06		41.6012	7.49442e+06		41.7629	7.45711e+06		43.5808	7.24673e+06
	41.5619	7.53368e+06		41.5619	7.53368e+06		41.6906	7.45049e+06		42.5186	7.15198e+06		44.5855	7.0916e+06		65.2782	4.96126e+06		41.6022	7.51398e+06		41.7695	7.47666e+06		43.5813	7.26504e+06
	41.5687	7.55332e+06		41.5687	7.55332e+06		41.6953	7.46987e+06		42.5203	7.17086e+06		44.6171	7.11063e+06		65.282	4.97348e+06		41.6031	7.53375e+06		41.7699	7.49594e+06		43.6068	7.2833e+06
	41.5745	7.57301e+06		41.5745	7.57301e+06		41.7136	7.48923e+06		42.5255	7.1898e+06		44.6205	7.12977e+06		65.326	4.98566e+06		41.6039	7.55322e+06		41.7749	7.51534e+06		43.615	7.30167e+06
	41.5789	7.5938e+06		41.5789	7.5938e+06		41.7155	7.50862e+06		42.5279	7.2087e+06		44.6211	7.14876e+06		65.3531	4.99788e+06		41.6059	7.57279e+06		41.7781	7.53428e+06		43.634	7.31996e+06
	41.5795	7.61329e+06		41.5795	7.61329e+06		41.7158	7.52793e+06		42.5296	7.22733e+06		44.6213	7.16768e+06		65.389	5.01005e+06		41.6062	7.59224e+06		41.7814	7.55365e+06		43.6538	7.33812e+06
	41.5814	7.63281e+06		41.5814	7.63281e+06		41.717	7.54702e+06		42.5357	7.24614e+06		44.6213	7.18663e+06		65.3923	5.02214e+06		41.6073	7.61174e+06		41.7829	7.57303e+06		43.6654	7.35628e+06
	41.5835	7.65211e+06		41.5835	7.65211e+06		41.719	7.56786e+06		42.537	7.26502e+06		44.6218	7.20577e+06		65.461	5.03426e+06		41.6092	7.63118e+06		41.786	7.5924e+06		43.6758	7.3746e+06
	41.5845	7.67176e+06		41.5845	7.67176e+06		41.7211	7.58727e+06		42.5404	7.28391e+06		44.6273	7.22471e+06		65.518	5.04639e+06		41.616	7.65077e+06		41.7878	7.61174e+06		43.6817	7.39274e+06
	41.5926	7.69141e+06		41.5926	7.69141e+06		41.7231	7.60663e+06		42.5475	7.30277e+06		44.661	7.24376e+06		65.5467	5.05852e+06		41.6168	7.67022e+06		41.7957	7.63169e+06		43.6891	7.41089e+06
	41.5945	7.71084e+06		41.5945	7.71084e+06		41.7235	7.62589e+06		42.55	7.32166e+06		44.6677	7.2628e+06		65.5533	5.07064e+06		41.6184	7.69012e+06		41.7959	7.65114e+06		43.6892	7.42925e+06
	41.5953	7.73035e+06		41.5953	7.73035e+06		41.7294	7.64674e+06		42.5517	7.34067e+06		44.6803	7.28173e+06		65.579	5.08274e+06		41.6196	7.70968e+06		41.7965	7.67045e+06		43.6902	7.44739e+06
	41.5966	7.74962e+06		41.5966	7.74962e+06		41.7309	7.66629e+06		42.5537	7.35948e+06		44.6968	7.29934e+06		65.609	5.09484e+06		41.6197	7.72909e+06		41.7973	7.68983e+06		43.6925	7.4656e+06
	41.6008	7.76895e+06		41.6008	7.76895e+06		41.7323	7.68629e+06		42.5556	7.37841e+06		44.6992	7.31837e+06		65.6236	5.10695e+06		41.6237	7.74823e+06		41.8029	7.70916e+06		43.6973	7.48392e+06
	41.6012	7.78833e+06		41.6012	7.78833e+06		41.7334	7.70569e+06		42.5572	7.39738e+06		44.6998	7.33737e+06		65.6401	5.11911e+06		41.6287	7.76766e+06		41.805	7.72847e+06		43.6991	7.50202e+06
	41.6022	7.80789e+06		41.6022	7.80789e+06		41.7376	7.72494e+06		42.5608	7.41617e+06		44.7203	7.35634e+06		65.7127	5.13115e+06		41.6302	7.787e+06		41.8059	7.74773e+06		43.7037	7.52247e+06
	41.6031	7.82766e+06		41.6031	7.82766e+06		41.7387	7.74448e+06		42.5684	7.43501e+06		44.734	7.37531e+06		65.7749	5.14316e+06		41.6327	7.80622e+06		41.8065	7.76707e+06		43.7381	7.54061e+06
	41.6039	7.84713e+06		41.6039	7.84713e+06		41.7473	7.76375e+06		42.5741	7.45402e+06		44.748	7.39416e+06		65.8177	5.1552e+06		41.6371	7.82567e+06		41.8091	7.78642e+06		43.7553	7.55875e+06
	41.6059	7.8667e+06		41.6059	7.8667e+06		41.7509	7.78313e+06		42.5858	7.47295e+06		44.7551	7.41303e+06		65.8456	5.16722e+06		41.6384	7.84511e+06		41.8098	7.80577e+06		43.7946	7.57683e+06
	41.6062	7.88615e+06		41.6062	7.88615e+06		41.7518	7.80258e+06		42.593	7.49185e+06		44.7611	7.43192e+06		65.8485	5.1793e+06		41.6417	7.86447e+06		41.8111	7.82658e+06		43.8117	7.59505e+06
	41.6073	7.90565e+06		41.6073	7.90565e+06		41.7525	7.82194e+06		42.6005	7.51076e+06		44.7622	7.4509e+06		65.8662	5.19141e+06		41.6419	7.88391e+06		41.8142	7.84574e+06		43.8194	7.61313e+06
	41.6092	7.92509e+06		41.6092	7.92509e+06		41.7527	7.84133e+06		42.6024	7.52962e+06		44.7737	7.46979e+06		65.9313	5.20339e+06		41.6478	7.90348e+06		41.8156	7.86511e+06		43.8329	7.6312e+06
	41.616	7.94468e+06		41.616	7.94468e+06		41.7558	7.86051e+06		42.6126	7.54869e+06		44.7816	7.48872e+06		65.9406	5.21539e+06		41.649	7.92328e+06		41.8159	7.88446e+06		43.8362	7.64925e+06
	41.6168	7.96413e+06		41.6168	7.96413e+06		41.7629	7.87977e+06		42.6133	7.56747e+06		44.7817	7.50754e+06		65.9431	5.22744e+06		41.6495	7.94271e+06		41.8168	7.90389e+06		43.8454	7.6673e+06
	41.6184	7.98403e+06		41.6184	7.98403e+06		41.7695	7.89933e+06		42.616	7.58643e+06		44.7927	7.52642e+06		65.9624	5.23943e+06		41.6513	7.9622e+06		41.8168	7.92324e+06		43.85	7.68671e+06
	41.6196	8.00359e+06		41.6196	8.00359e+06		41.7699	7.91861e+06		42.6203	7.60534e+06		44.7955	7.54529e+06		65.9737	5.25144e+06		41.6542	7.98167e+06		41.8239	7.94258e+06		43.8505	7.70483e+06
	41.6197	8.023e+06		41.6197	8.023e+06		41.7749	7.93801e+06		42.6348	7.62428e+06		44.7965	7.56418e+06		65.9877	5.26343e+06		41.656	8.00087e+06		41.8259	7.96182e+06		43.8511	7.72292e+06
	41.6237	8.04214e+06		41.6237	8.04214e+06		41.7781	7.95694e+06		42.6448	7.64314e+06		44.8064	7.58306e+06		65.9943	5.27546e+06		41.6561	8.02036e+06		41.8323	7.9811e+06		43.8519	7.74109e+06
	41.6287	8.06157e+06		41.6287	8.06157e+06		41.7814	7.97632e+06		42.6502	7.66204e+06		44.8096	7.60196e+06		66.0459	5.28743e+06		41.6577	8.03971e+06		41.8328	8.00026e+06		43.8598	7.75964e+06
	41.6302	8.08091e+06		41.6302	8.08091e+06		41.7829	7.9957e+06		42.654	7.68093e+06		44.8137	7.62082e+06		66.0961	5.2994e+06		41.6606	8.05914e+06		41.8345	8.01958e+06		43.8678	7.77769e+06
	41.6327	8.10013e+06		41.6327	8.10013e+06		41.786	8.01507e+06		42.6701	7.69994e+06		44.835	7.63962e+06		66.104	5.31134e+06		41.663	8.07863e+06		41.8422	8.03895e+06		43.8699	7.7957e+06
	41.6371	8.11958e+06		41.6371	8.11958e+06		41.7878	8.03441e+06		42.6743	7.7187e+06		44.8377	7.65852e+06		66.1741	5.3233e+06		41.6635	8.09799e+06		41.8441	8.05811e+06		43.8752	7.81377e+06
	41.6384	8.13902e+06		41.6384	8.13902e+06		41.7959	8.05386e+06		42.6747	7.7374e+06		44.8476	7.67738e+06		66.1764	5.33523e+06		41.6639	8.11735e+06		41.8466	8.0781e+06		43.8854	7.83185e+06
	41.6417	8.15838e+06		41.6417	8.15838e+06		41.7965	8.07317e+06		42.6767	7.7576e+06		44.8496	7.69494e+06		66.2197	5.34719e+06		41.6742	8.13694e+06		41.849	8.09742e+06		43.8896	7.84989e+06
	41.6419	8.17782e+06		41.6419	8.17782e+06		41.7973	8.09255e+06		42.6775	7.77651e+06		44.8521	7.71379e+06		66.2666	5.35914e+06		41.6786	8.15653e+06		41.8503	8.11676e+06		43.9033	7.86788e+06
	41.6478	8.19739e+06		41.6478	8.19739e+06		41.8029	8.11187e+06		42.6798	7.7967e+06		44.8521	7.73281e+06		66.2964	5.37106e+06		41.6848	8.17578e+06		41.8519	8.13583e+06		43.9108	7.88726e+06
	41.649	8.21719e+06		41.649	8.21719e+06		41.8034	8.13116e+06		42.6808	7.81561e+06		44.8571	7.7516e+06		66.401	5.38297e+06		41.6872	8.19529e+06		41.8581	8.15521e+06		43.9137	7.90533e+06
	41.6495	8.23662e+06		41.6495	8.23662e+06		41.805	8.15048e+06		42.6877	7.83448e+06		44.8857	7.77039e+06		66.4235	5.39492e+06		41.6906	8.21475e+06		41.8589	8.17452e+06		43.9144	7.92472e+06
	41.6513	8.25611e+06		41.6513	8.25611e+06		41.8059	8.16974e+06		42.6913	7.85314e+06		44.893	7.78917e+06		66.4242	5.40678e+06		41.6953	8.23413e+06		41.8606	8.19386e+06		43.9262	7.94272e+06
	41.6542	8.27558e+06		41.6542	8.27558e+06		41.8065	8.18908e+06		42.6953	7.87201e+06		44.8962	7.80798e+06		66.431	5.41865e+06		41.7136	8.25349e+06		41.8608	8.21311e+06		43.9294	7.96073e+06
	41.656	8.29478e+06		41.656	8.29478e+06		41.8091	8.20843e+06		42.6962	7.89086e+06		44.897	7.82691e+06		66.4366	5.43053e+06		41.7155	8.27288e+06		41.871	8.23237e+06		43.9875	7.97868e+06
	41.6561	8.31427e+06		41.6561	8.31427e+06		41.8098	8.22778e+06		42.6979	7.90973e+06		44.9072	7.84585e+06		66.4577	5.44288e+06		41.7158	8.29218e+06		41.8712	8.25155e+06		43.9956	7.99687e+06
	41.6577	8.33362e+06		41.6577	8.33362e+06		41.8111	8.24858e+06		42.6981	7.92847e+06		44.9093	7.86461e+06		66.4608	5.45478e+06		41.717	8.31128e+06		41.8718	8.27081e+06		44.0138	8.01823e+06
	41.6606	8.35305e+06		41.6606	8.35305e+06		41.8141	8.26793e+06		42.7005	7.94724e+06		44.9304	7.8835e+06		66.5082	5.46668e+06		41.719	8.33212e+06		41.8726	8.29004e+06		44.0243	8.0362e+06
	41.663	8.37254e+06		41.663	8.37254e+06		41.8142	8.2871e+06		42.7011	7.96728e+06		44.947	7.90238e+06		66.5435	5.47861e+06		41.7211	8.35152e+06		41.8753	8.30934e+06		44.0257	8.05436e+06
	41.6635	8.39191e+06		41.6635	8.39191e+06		41.8156	8.30646e+06		42.7054	7.98607e+06		44.9589	7.92116e+06		66.5612	5.49048e+06		41.7231	8.37089e+06		41.8757	8.32927e+06		44.0298	8.07244e+06
	41.6639	8.41127e+06		41.6639	8.41127e+06		41.8159	8.32582e+06		42.711	8.00493e+06		44.9727	7.93996e+06		66.5696	5.50239e+06		41.7235	8.39015e+06		41.8873	8.34838e+06		44.041	8.09037e+06
	41.6742	8.43085e+06		41.6742	8.43085e+06		41.8168	8.34525e+06		42.7171	8.02376e+06		44.9784	7.95871e+06		66.5849	5.51427e+06		41.7294	8.41099e+06		41.888	8.36776e+06		44.0497	8.10827e+06
	41.6786	8.45044e+06		41.6786	8.45044e+06		41.8168	8.3646e+06		42.7222	8.0425e+06		44.9862	7.97764e+06		66.6094	5.52617e+06		41.7309	8.43054e+06		41.8883	8.38708e+06		44.0561	8.12759e+06
	41.6848	8.46969e+06		41.6848	8.46969e+06		41.8239	8.38393e+06		42.7233	8.06138e+06		44.9892	7.9963e+06		66.6214	5.53802e+06		41.7323	8.45055e+06		41.8897	8.40625e+06		44.0593	8.14554e+06
	41.6872	8.4892e+06		41.6872	8.4892e+06		41.8259	8.40317e+06		42.7244	8.08023e+06		44.9938	8.01505e+06		66.6288	5.54994e+06		41.7334	8.46995e+06		41.8957	8.42659e+06		44.0662	8.16413e+06
	41.6906	8.50866e+06		41.6906	8.50866e+06		41.8323	8.42246e+06		42.7247	8.0991e+06		45.0019	8.03392e+06		66.6372	5.56175e+06		41.7376	8.4892e+06		41.9009	8.44585e+06		44.0668	8.18223e+06
	41.6953	8.52804e+06		41.6953	8.52804e+06		41.8328	8.44162e+06		42.7373	8.11795e+06		45.0048	8.05268e+06		66.6398	5.57359e+06		41.7387	8.50873e+06		41.9039	8.4651e+06		44.0693	8.20015e+06
	41.7136	8.5474e+06		41.7136	8.5474e+06		41.8345	8.46094e+06		42.7397	8.13676e+06		45.0062	8.07142e+06		66.6433	5.58542e+06		41.7473	8.52801e+06		41.9052	8.48434e+06		44.0955	8.21859e+06
	41.7155	8.56679e+06		41.7155	8.56679e+06		41.8375	8.48025e+06		42.7426	8.1555e+06		45.0075	8.09012e+06		66.6503	5.59728e+06		41.7509	8.54738e+06		41.9072	8.50427e+06		44.1066	8.23856e+06
	41.7158	8.58609e+06		41.7158	8.58609e+06		41.8422	8.49962e+06		42.7526	8.17564e+06		45.0417	8.10889e+06		66.7411	5.60917e+06		41.7518	8.56684e+06		41.9092	8.52356e+06		44.1196	8.25643e+06
	41.717	8.60519e+06		41.717	8.60519e+06		41.8441	8.51878e+06		42.7552	8.19434e+06		45.0453	8.12762e+06		66.7493	5.62105e+06		41.7525	8.5862e+06		41.9108	8.54293e+06		44.13	8.27453e+06
	41.719	8.62603e+06		41.719	8.62603e+06		41.8466	8.53877e+06		42.7613	8.21319e+06		45.0495	8.14642e+06		66.7568	5.63287e+06		41.7527	8.60558e+06		41.9122	8.56215e+06		44.179	8.29368e+06
	41.7211	8.64543e+06		41.7211	8.64543e+06		41.849	8.55809e+06		42.7686	8.2319e+06		45.0521	8.16514e+06		66.7826	5.64471e+06		41.7558	8.62477e+06		41.9131	8.58143e+06		44.216	8.31294e+06
	41.7231	8.6648e+06		41.7231	8.6648e+06		41.8503	8.57743e+06		42.7799	8.25073e+06		45.0551	8.18403e+06		66.7848	5.65656e+06		41.7629	8.64403e+06		41.9132	8.60074e+06		44.2305	8.33099e+06
	41.7235	8.68406e+06		41.7235	8.68406e+06		41.8581	8.59682e+06		42.7848	8.26951e+06		45.0572	8.20268e+06		66.8504	5.66839e+06		41.7695	8.66359e+06		41.9179	8.61999e+06		44.2317	8.35012e+06
	41.7294	8.70491e+06		41.7294	8.70491e+06		41.8589	8.61613e+06		42.7849	8.28827e+06		45.067	8.22153e+06		66.9373	5.68017e+06		41.7699	8.68287e+06		41.9248	8.63918e+06		44.2403	8.36931e+06
	41.7309	8.72446e+06		41.7309	8.72446e+06		41.859	8.63536e+06		42.7885	8.30698e+06		45.0941	8.2402e+06		66.9478	5.69196e+06		41.7749	8.70226e+06		41.9273	8.65838e+06		44.2948	8.38707e+06
	41.7323	8.74446e+06		41.7323	8.74446e+06		41.8606	8.6547e+06		42.7935	8.32565e+06		45.1085	8.25887e+06		67.0015	5.70374e+06		41.7781	8.7212e+06		41.9285	8.67775e+06		44.2997	8.40516e+06
	41.7334	8.76386e+06		41.7334	8.76386e+06		41.8608	8.67395e+06		42.8001	8.34435e+06		45.1141	8.27751e+06		67.0162	5.71553e+06		41.7814	8.74057e+06		41.9303	8.69707e+06		44.3356	8.42293e+06
	41.7376	8.78311e+06		41.7376	8.78311e+06		41.8661	8.69319e+06		42.8155	8.36303e+06		45.1157	8.29624e+06		67.0294	5.72729e+06		41.7829	8.75996e+06		41.9335	8.71646e+06		44.3674	8.44197e+06
	41.7387	8.80264e+06		41.7387	8.80264e+06		41.871	8.71245e+06		42.8236	8.3818e+06		45.1167	8.31495e+06		67.0512	5.73904e+06		41.786	8.77932e+06		41.9336	8.73571e+06		44.4033	8.45992e+06
	41.7473	8.82192e+06		41.7473	8.82192e+06		41.8712	8.73163e+06		42.8261	8.40047e+06		45.119	8.33361e+06		67.0827	5.75078e+06		41.7878	8.79866e+06		41.9348	8.75489e+06		44.4068	8.47849e+06
	41.7509	8.8413e+06		41.7509	8.8413e+06		41.8718	8.75089e+06		42.8263	8.41922e+06		45.1191	8.35242e+06		67.0909	5.76253e+06		41.7957	8.81862e+06		41.9369	8.77415e+06		44.4415	8.4971e+06
	41.7518	8.86075e+06		41.7518	8.86075e+06		41.8726	8.77012e+06		42.8288	8.43795e+06		45.1227	8.37118e+06		67.1191	5.77424e+06		41.7959	8.83807e+06		41.9384	8.79333e+06		44.4441	8.51485e+06
	41.7525	8.88011e+06		41.7525	8.88011e+06		41.8753	8.78942e+06		42.8317	8.4567e+06		45.1269	8.38986e+06		67.1246	5.786e+06		41.7965	8.85738e+06		41.9384	8.81263e+06		44.4515	8.53271e+06
	41.7527	8.89949e+06		41.7527	8.89949e+06		41.8757	8.80935e+06		42.8332	8.47552e+06		45.1292	8.40856e+06		67.127	5.79774e+06		41.7973	8.87676e+06		41.9394	8.83175e+06		44.4771	8.55107e+06
	41.7558	8.91868e+06		41.7558	8.91868e+06		41.8873	8.82846e+06		42.8362	8.4942e+06		45.1295	8.42714e+06		67.1827	5.80956e+06		41.8029	8.89608e+06		41.94	8.85107e+06		44.4892	8.57101e+06
	41.7629	8.93794e+06		41.7629	8.93794e+06		41.888	8.84784e+06		42.837	8.51273e+06		45.1352	8.44585e+06		67.2404	5.82126e+06		41.8034	8.91538e+06		41.9444	8.87026e+06		44.5172	8.58998e+06
	41.7695	8.9575e+06		41.7695	8.9575e+06		41.8883	8.86716e+06		42.8393	8.5315e+06		45.1439	8.46459e+06		67.2622	5.83297e+06		41.805	8.93469e+06		41.9471	8.89099e+06		44.5234	8.60844e+06
	41.7699	8.97678e+06		41.7699	8.97678e+06		41.8897	8.88633e+06		42.8408	8.55042e+06		45.1456	8.48327e+06		67.2952	5.84469e+06		41.8059	8.95395e+06		41.9489	8.91017e+06		44.5431	8.62737e+06
	41.7749	8.99617e+06		41.7749	8.99617e+06		41.8957	8.90667e+06		42.8415	8.56908e+06		45.1461	8.50192e+06		67.3129	5.8564e+06		41.8065	8.97329e+06		41.9492	8.92954e+06		44.6023	8.6452e+06
	41.7781	9.01511e+06		41.7781	9.01511e+06		41.9009	8.92593e+06		42.8461	8.58768e+06		45.1696	8.52051e+06		67.3244	5.8681e+06		41.8091	8.99264e+06		41.952	8.9488e+06		44.6459	8.66354e+06
	41.7814	9.03449e+06		41.7814	9.03449e+06		41.9039	8.94518e+06		42.8482	8.60664e+06		45.1776	8.53923e+06		67.3425	5.88028e+06		41.8098	9.01199e+06		41.955	8.9678e+06		44.6745	8.68114e+06
	41.7829	9.05387e+06		41.7829	9.05387e+06		41.9052	8.96442e+06		42.8572	8.62526e+06		45.1792	8.55789e+06		67.3901	5.89199e+06		41.8111	9.0328e+06		41.9562	8.98699e+06		44.6903	8.69998e+06
	41.786	9.07323e+06		41.786	9.07323e+06		41.9072	8.98435e+06		42.8596	8.64404e+06		45.1827	8.57653e+06		67.4011	5.9037e+06		41.8141	9.05215e+06		41.9567	9.00626e+06		44.7075	8.71758e+06
	41.7878	9.09257e+06		41.7878	9.09257e+06		41.9092	9.00364e+06		42.8668	8.66272e+06		45.2029	8.59521e+06		67.415	5.9154e+06		41.8142	9.07131e+06		41.9577	9.02523e+06		44.7557	8.73515e+06
	41.7957	9.11253e+06		41.7957	9.11253e+06		41.9108	9.02301e+06		42.868	8.68151e+06		45.2268	8.61388e+06		67.453	5.92706e+06		41.8156	9.09068e+06		41.9636	9.0444e+06		44.8068	8.7552e+06
	41.7959	9.13198e+06		41.7959	9.13198e+06		41.912	9.04228e+06		42.8756	8.70029e+06		45.2318	8.6325e+06		67.4746	5.93875e+06		41.8159	9.11003e+06		41.9654	9.06364e+06		44.9536	8.77477e+06
	41.7965	9.15129e+06		41.7965	9.15129e+06		41.9131	9.06156e+06		42.877	8.7191e+06		45.2327	8.65108e+06		67.5077	5.95044e+06		41.8168	9.12946e+06		41.9665	9.08289e+06		45.0689	8.79304e+06
	41.7973	9.17067e+06		41.7973	9.17067e+06		41.9132	9.08087e+06		42.8802	8.73777e+06		45.2494	8.66969e+06		67.5114	5.96214e+06		41.8168	9.14881e+06		41.9676	9.10201e+06		45.0936	8.81131e+06
	41.8029	9.18999e+06		41.8029	9.18999e+06		41.9179	9.10012e+06		42.8861	8.7578e+06		45.2503	8.68833e+06		67.5285	5.97382e+06		41.8239	9.16815e+06		41.9706	9.12233e+06		45.2949	8.82952e+06
	41.8034	9.20929e+06		41.8034	9.20929e+06		41.9248	9.11932e+06		42.887	8.77652e+06		45.2554	8.70691e+06		67.5291	5.98546e+06		41.8259	9.18739e+06		41.9726	9.14165e+06		45.3473	8.84804e+06
	41.805	9.2286e+06		41.805	9.2286e+06		41.9273	9.13851e+06		42.8872	8.79519e+06		45.2659	8.72547e+06		67.5586	5.99707e+06		41.8323	9.20667e+06		41.9734	9.16083e+06		45.3881	8.86619e+06
	41.8059	9.24786e+06		41.8059	9.24786e+06		41.9285	9.15788e+06		42.8872	8.81387e+06		45.2682	8.74414e+06		67.5936	6.0087e+06		41.8328	9.22583e+06		41.9737	9.18004e+06		45.4084	8.88433e+06
	41.8065	9.2672e+06		41.8065	9.2672e+06		41.9303	9.1772e+06		42.8937	8.83267e+06		45.2692	8.76274e+06		67.6374	6.02032e+06		41.8345	9.24515e+06		41.9757	9.19934e+06		45.4237	8.90472e+06
	41.8091	9.28655e+06		41.8091	9.28655e+06		41.9335	9.1966e+06		42.8971	8.85157e+06		45.2785	8.78137e+06		67.663	6.03195e+06		41.8375	9.26447e+06		41.9799	9.21855e+06		45.4376	8.92295e+06
	41.8098	9.3059e+06		41.8098	9.3059e+06		41.9336	9.21585e+06		42.8978	8.87031e+06		45.2873	8.8e+06		67.6737	6.0436e+06		41.8422	9.28383e+06		41.981	9.23772e+06		45.5819	8.94088e+06
	41.8111	9.32671e+06		41.8111	9.32671e+06		41.9348	9.23502e+06		42.9005	8.8891e+06		45.2956	8.81863e+06		67.6878	6.05521e+06		41.8441	9.30299e+06		41.9813	9.25699e+06		45.5861	8.95904e+06
	41.8141	9.34606e+06		41.8141	9.34606e+06		41.9369	9.25428e+06		42.9007	8.90778e+06		45.2966	8.83724e+06		67.7084	6.06685e+06		41.8466	9.32298e+06		41.9819	9.2761e+06		45.6169	8.977e+06
	41.8142	9.36522e+06		41.8142	9.36522e+06		41.9384	9.27346e+06		42.9014	8.92657e+06		45.2985	8.85578e+06		67.7325	6.07846e+06		41.849	9.34231e+06		41.9828	9.29537e+06		45.6444	8.99484e+06
	41.8156	9.38459e+06		41.8156	9.38459e+06		41.9384	9.29277e+06		42.906	8.9453e+06		45.302	8.87438e+06		67.7993	6.09009e+06		41.8503	9.36165e+06		41.9833	9.31448e+06		45.7187	9.01276e+06
	41.8159	9.40394e+06		41.8159	9.40394e+06		41.9393	9.31203e+06		42.9068	8.96397e+06		45.3095	8.89299e+06		67.8043	6.10167e+06		41.8519	9.38071e+06		41.9879	9.33373e+06		45.7201	9.03058e+06
	41.8168	9.42337e+06		41.8168	9.42337e+06		41.94	9.33135e+06		42.9086	8.9827e+06		45.3313	8.91157e+06		67.8095	6.11325e+06		41.8581	9.4001e+06		41.9899	9.35307e+06		45.7437	9.0485e+06
	41.8168	9.44272e+06		41.8168	9.44272e+06		41.9444	9.35054e+06		42.9101	9.0014e+06		45.3444	8.93012e+06		67.8199	6.12487e+06		41.8589	9.4194e+06		41.9951	9.37217e+06		45.7973	9.06632e+06
	41.8239	9.46206e+06		41.8239	9.46206e+06		41.9446	9.36975e+06		42.9125	9.0201e+06		45.3498	8.94863e+06		67.9059	6.13647e+06		41.8606	9.43874e+06		41.9971	9.39147e+06		45.8107	9.086e+06
	41.8259	9.4813e+06		41.8259	9.4813e+06		41.9471	9.39049e+06		42.923	9.03898e+06		45.3622	8.96731e+06		67.939	6.14806e+06		41.8608	9.45799e+06		41.9982	9.41076e+06		45.8307	9.1064e+06
	41.8323	9.50058e+06		41.8323	9.50058e+06		41.9489	9.40967e+06		42.9239	9.05763e+06		45.3712	8.98598e+06		67.9758	6.15963e+06		41.871	9.47725e+06		42.0001	9.42989e+06		45.8807	9.12427e+06
	41.8328	9.51974e+06		41.8328	9.51974e+06		41.9492	9.42903e+06		42.9247	9.07627e+06		45.3748	9.00445e+06		67.9844	6.17117e+06		41.8712	9.49644e+06		42.0001	9.4491e+06		45.9214	9.14215e+06
	41.8345	9.53906e+06		41.8345	9.53906e+06		41.952	9.4483e+06		42.9423	9.09472e+06		45.381	9.02304e+06		68.0228	6.1827e+06		41.8718	9.51569e+06		42.0007	9.4684e+06		46.0079	9.16232e+06
	41.8375	9.55838e+06		41.8375	9.55838e+06		41.9562	9.46749e+06		42.943	9.11356e+06		45.3812	9.04162e+06		68.0463	6.1943e+06		41.8726	9.53492e+06		42.0046	9.48779e+06		46.0139	9.18002e+06
	41.8422	9.57774e+06		41.8422	9.57774e+06		41.9567	9.48676e+06		42.9442	9.13216e+06		45.3851	9.0602e+06		68.0497	6.20586e+06		41.8753	9.55422e+06		42.0048	9.50706e+06		46.0684	9.1977e+06
	41.8441	9.5969e+06		41.8441	9.5969e+06		41.9635	9.50599e+06		42.9479	9.15086e+06		45.3872	9.07879e+06		68.1023	6.21741e+06		41.8757	9.57415e+06		42.0064	9.52623e+06		46.0711	9.21534e+06
	41.8466	9.61689e+06		41.8466	9.61689e+06		41.9636	9.52515e+06		42.9589	9.16949e+06		45.3888	9.09731e+06		68.1675	6.22892e+06		41.8873	9.59326e+06		42.0073	9.54692e+06		46.0807	9.23321e+06
	41.849	9.63622e+06		41.849	9.63622e+06		41.9654	9.54439e+06		42.9589	9.18826e+06		45.4013	9.11576e+06		68.1851	6.24042e+06		41.888	9.61264e+06		42.0076	9.56621e+06		46.1444	9.25104e+06
	41.8503	9.65556e+06		41.8503	9.65556e+06		41.9665	9.56364e+06		42.9655	9.2069e+06		45.4122	9.13436e+06		68.2385	6.25192e+06		41.8883	9.63196e+06		42.0087	9.58537e+06		46.2232	9.26981e+06
	41.8519	9.67462e+06		41.8519	9.67462e+06		41.9676	9.58277e+06		42.9743	9.2254e+06		45.4153	9.1529e+06		68.2495	6.26344e+06		41.8897	9.65113e+06		42.014	9.60461e+06		46.2695	9.28753e+06
	41.8581	9.69401e+06		41.8581	9.69401e+06		41.9706	9.60308e+06		42.9762	9.24404e+06		45.4223	9.17143e+06		68.2914	6.27494e+06		41.8957	9.67147e+06		42.0142	9.6238e+06		46.3299	9.30744e+06
	41.8589	9.71332e+06		41.8589	9.71332e+06		41.9726	9.6224e+06		42.9791	9.2627e+06		45.423	9.18995e+06		68.3126	6.28646e+06		41.9009	9.69073e+06		42.0156	9.64318e+06		46.3442	9.32503e+06
	41.859	9.73255e+06		41.859	9.73255e+06		41.9734	9.64159e+06		42.9886	9.28133e+06		45.4264	9.208e+06		68.3466	6.29796e+06		41.9039	9.70998e+06		42.0164	9.6625e+06		46.4024	9.34264e+06
	41.8606	9.75189e+06		41.8606	9.75189e+06		41.9737	9.66079e+06		42.9886	9.29988e+06		45.43	9.22648e+06		68.4275	6.30941e+06		41.9052	9.72922e+06		42.0223	9.6817e+06		46.4033	9.36267e+06
	41.8608	9.77114e+06		41.8608	9.77114e+06		41.9742	9.68135e+06		42.9893	9.31855e+06		45.4406	9.24509e+06		68.482	6.32087e+06		41.9072	9.74915e+06		42.0229	9.70093e+06		46.4408	9.38026e+06
	41.871	9.79039e+06		41.871	9.79039e+06		41.9757	9.70046e+06		42.9992	9.33725e+06		45.4547	9.26356e+06		68.493	6.33233e+06		41.9092	9.76845e+06		42.0255	9.72016e+06		46.447	9.39797e+06
	41.8712	9.80958e+06		41.8712	9.80958e+06		41.9757	9.71975e+06		43.0003	9.35588e+06		45.4569	9.28204e+06		68.6156	6.34375e+06		41.9108	9.78781e+06		42.0269	9.73935e+06		46.4591	9.41685e+06
	41.8718	9.82884e+06		41.8718	9.82884e+06		41.9799	9.73896e+06		43.0015	9.37456e+06		45.4648	9.30052e+06		68.6351	6.35517e+06		41.912	9.80709e+06		42.0337	9.75856e+06		46.5272	9.43437e+06
	41.8726	9.84807e+06		41.8726	9.84807e+06		41.981	9.75813e+06		43.0026	9.39329e+06		45.4697	9.31907e+06		68.7826	6.36653e+06		41.9122	9.82631e+06		42.0345	9.77778e+06		46.5409	9.45194e+06
	41.8753	9.86736e+06		41.8753	9.86736e+06		41.9813	9.77741e+06		43.0079	9.41208e+06		45.4755	9.3376e+06		68.8828	6.37788e+06		41.9131	9.84558e+06		42.0355	9.79692e+06		46.5676	9.46951e+06
	41.8757	9.88729e+06		41.8757	9.88729e+06		41.9819	9.79651e+06		43.0084	9.43068e+06		45.486	9.35613e+06		68.899	6.38925e+06		41.9132	9.86489e+06		42.0363	9.81617e+06		46.5776	9.48711e+06
	41.8873	9.9064e+06		41.8873	9.9064e+06		41.9828	9.81579e+06		43.0107	9.44924e+06		45.4925	9.37453e+06		69.0203	6.40061e+06		41.9179	9.88414e+06		42.0374	9.83534e+06		46.6198	9.50463e+06
	41.888	9.92578e+06		41.888	9.92578e+06		41.9833	9.8349e+06		43.0111	9.46793e+06		45.5043	9.39299e+06		69.1542	6.41192e+06		41.9248	9.90334e+06		42.0426	9.85599e+06		46.6308	9.52198e+06
	41.8883	9.9451e+06		41.8883	9.9451e+06		41.9879	9.85415e+06		43.0112	9.48663e+06		45.5162	9.41155e+06		69.1938	6.42326e+06		41.9273	9.92253e+06		42.0487	9.87508e+06		46.634	9.53938e+06
	41.8897	9.96428e+06		41.8897	9.96428e+06		41.9899	9.87349e+06		43.0118	9.50524e+06		45.5436	9.42999e+06		69.2131	6.43458e+06		41.9285	9.9419e+06		42.0504	9.89433e+06		46.6645	9.55678e+06
	41.8957	9.98462e+06		41.8957	9.98462e+06		41.9951	9.89259e+06		43.0202	9.52384e+06		45.573	9.44835e+06		69.2827	6.44587e+06		41.9303	9.96122e+06		42.0564	9.91394e+06		46.6648	9.57431e+06
	41.9009	1.00039e+07		41.9009	1.00039e+07		41.9971	9.91189e+06		43.0241	9.5425e+06		45.5736	9.46675e+06		69.3134	6.45715e+06		41.9335	9.98062e+06		42.0578	9.93314e+06		46.6696	9.59189e+06
	41.9039	1.00231e+07		41.9039	1.00231e+07		41.9982	9.93118e+06		43.0243	9.56107e+06		45.5738	9.4851e+06		69.3223	6.46843e+06		41.9336	9.99987e+06		42.0587	9.95242e+06		46.6753	9.60973e+06
	41.9052	1.00424e+07		41.9052	1.00424e+07		42.0001	9.95031e+06		43.0284	9.57965e+06		45.5797	9.50363e+06		69.4336	6.47968e+06		41.9348	1.0019e+07		42.0604	9.9716e+06		46.6772	9.62824e+06
	41.9072	1.00623e+07		41.9072	1.00623e+07		42.0001	9.96952e+06		43.0462	9.59818e+06		45.5861	9.52179e+06		69.4599	6.49093e+06		41.9369	1.00383e+07		42.0604	9.99066e+06		46.682	9.6458e+06
	41.9092	1.00816e+07		41.9092	1.00816e+07		42.0007	9.98882e+06		43.0481	9.61678e+06		45.5887	9.54027e+06		69.4715	6.50215e+06		41.9384	1.00575e+07		42.0669	1.00099e+07		46.7068	9.66363e+06
	41.9108	1.0101e+07		41.9108	1.0101e+07		42.0046	1.00082e+07		43.0522	9.63535e+06		45.6098	9.55873e+06		69.4917	6.51339e+06		41.9384	1.00768e+07		42.0873	1.00293e+07		46.7244	9.68107e+06
	41.912	1.01202e+07		41.912	1.01202e+07		42.0048	1.00275e+07		43.0557	9.65404e+06		45.6356	9.57725e+06		69.6487	6.52462e+06		41.9393	1.0096e+07		42.088	1.00484e+07		46.7478	9.69852e+06
	41.9122	1.01394e+07		41.9122	1.01394e+07		42.0064	1.00467e+07		43.0597	9.67264e+06		45.6614	9.59558e+06		69.6489	6.53585e+06		41.9394	1.01152e+07		42.0886	1.00675e+07		46.7638	9.71597e+06
	41.9131	1.01587e+07		41.9131	1.01587e+07		42.0073	1.00673e+07		43.0602	9.6912e+06		45.6621	9.61407e+06		69.7196	6.54705e+06		41.94	1.01345e+07		42.091	1.00866e+07		46.7646	9.73338e+06
	41.9132	1.0178e+07		41.9132	1.0178e+07		42.0076	1.00866e+07		43.0689	9.70979e+06		45.6626	9.63256e+06		69.7502	6.55823e+06		41.9444	1.01537e+07		42.0925	1.01057e+07		46.765	9.75121e+06
	41.9179	1.01973e+07		41.9179	1.01973e+07		42.0087	1.01058e+07		43.0718	9.72838e+06		45.663	9.65102e+06		69.7874	6.56945e+06		41.9446	1.01729e+07		42.0933	1.01249e+07		46.7766	9.76903e+06
	41.9248	1.02165e+07		41.9248	1.02165e+07		42.014	1.0125e+07		43.0724	9.74695e+06		45.6705	9.66936e+06		69.7939	6.58064e+06		41.9471	1.01936e+07		42.0991	1.01439e+07		46.7782	9.78641e+06
	41.9273	1.02357e+07		41.9273	1.02357e+07		42.0142	1.01442e+07		43.0725	9.76551e+06		45.6745	9.68767e+06		69.8045	6.59185e+06		41.9489	1.02128e+07		42.1002	1.01631e+07		46.7822	9.80463e+06
	41.9285	1.0255e+07		41.9285	1.0255e+07		42.0156	1.01636e+07		43.0733	9.78409e+06		45.6751	9.70602e+06		69.8766	6.60303e+06		41.9492	1.02322e+07		42.1008	1.01822e+07		46.7824	9.82215e+06
	41.9303	1.02744e+07		41.9303	1.02744e+07		42.0164	1.01829e+07		43.0775	9.80273e+06		45.6786	9.72448e+06		69.8973	6.61417e+06		41.952	1.02514e+07		42.1008	1.02014e+07		46.7936	9.83997e+06
	41.9335	1.02938e+07		41.9335	1.02938e+07		42.0214	1.02021e+07		43.0783	9.82131e+06		45.6853	9.74287e+06		69.9176	6.62533e+06		41.955	1.02704e+07		42.1062	1.02204e+07		46.8221	9.85777e+06
	41.9336	1.0313e+07		41.9336	1.0313e+07		42.0223	1.02213e+07		43.0896	9.83981e+06		45.6876	9.76128e+06		69.9787	6.63647e+06		41.9562	1.02896e+07		42.1103	1.02394e+07		46.8428	9.87497e+06
	41.9348	1.03322e+07		41.9348	1.03322e+07		42.0229	1.02405e+07		43.0906	9.85846e+06		45.7147	9.77974e+06		70.0122	6.6476e+06		41.9567	1.03089e+07		42.1112	1.02586e+07		46.8616	9.8932e+06
	41.9369	1.03514e+07		41.9369	1.03514e+07		42.0255	1.02597e+07		43.1023	9.87706e+06		45.7193	9.79816e+06		70.0635	6.65872e+06		41.9577	1.03279e+07		42.1115	1.02777e+07		46.8631	9.91048e+06
	41.9384	1.03706e+07		41.9384	1.03706e+07		42.026	1.02788e+07		43.1083	9.89558e+06		45.743	9.81642e+06		70.1442	6.66984e+06		41.9635	1.03471e+07		42.1123	1.02969e+07		46.8715	9.92785e+06
	41.9384	1.03899e+07		41.9384	1.03899e+07		42.0269	1.0298e+07		43.1099	9.91407e+06		45.7431	9.8348e+06		70.2658	6.68092e+06		41.9636	1.03663e+07		42.1163	1.03161e+07		46.8848	9.94561e+06
	41.9393	1.04092e+07		41.9393	1.04092e+07		42.0337	1.03172e+07		43.1117	9.93271e+06		45.7445	9.85325e+06		70.2909	6.69199e+06		41.9654	1.03855e+07		42.1163	1.03352e+07		46.8965	9.96299e+06
	41.9394	1.04283e+07		41.9394	1.04283e+07		42.0345	1.03364e+07		43.1156	9.95128e+06		45.7597	9.87157e+06		70.3425	6.70306e+06		41.9665	1.04047e+07		42.1171	1.03542e+07		46.9205	9.98042e+06
	41.94	1.04476e+07		41.94	1.04476e+07		42.0355	1.03556e+07		43.1202	9.96981e+06		45.7625	9.88995e+06		70.3498	6.71413e+06		41.9676	1.04239e+07		42.118	1.03735e+07		46.9404	9.99783e+06
	41.9444	1.04668e+07		41.9444	1.04668e+07		42.0363	1.03748e+07		43.1202	9.98832e+06		45.7736	9.90828e+06		70.3979	6.7252e+06		41.9706	1.04442e+07		42.1202	1.03927e+07		46.9479	1.00163e+07
	41.9446	1.0486e+07		41.9446	1.0486e+07		42.0374	1.0394e+07		43.1209	1.00069e+07		45.7963	9.9266e+06		70.7075	6.73622e+06		41.9726	1.04635e+07		42.1288	1.04118e+07		46.9542	1.00346e+07
	41.9471	1.05068e+07		41.9471	1.05068e+07		42.0418	1.04131e+07		43.1343	1.00254e+07		45.8018	9.94493e+06		70.8586	6.74722e+06		41.9734	1.04827e+07		42.1297	1.04325e+07		46.9721	1.0052e+07
	41.9489	1.05259e+07		41.9489	1.05259e+07		42.0426	1.04338e+07		43.1362	1.0044e+07		45.81	9.96337e+06		71.0454	6.7582e+06		41.9737	1.05019e+07		42.1315	1.04515e+07		46.9834	1.00693e+07
	41.9492	1.05453e+07		41.9492	1.05453e+07		42.0487	1.04529e+07		43.1383	1.00626e+07		45.8119	9.98176e+06		71.0549	6.76915e+06		41.9757	1.05212e+07		42.1318	1.04706e+07		47.0302	1.00866e+07
	41.952	1.05646e+07		41.952	1.05646e+07		42.0504	1.04721e+07		43.1399	1.00814e+07		45.8284	1.00001e+07		71.1032	6.78009e+06		41.9799	1.05404e+07		42.132	1.04898e+07		47.0312	1.01064e+07
	41.955	1.05836e+07		41.955	1.05836e+07		42.0578	1.04913e+07		43.1426	1.01e+07		45.829	1.00184e+07		71.1693	6.79098e+06		41.981	1.05596e+07		42.1326	1.0509e+07		47.0342	1.01237e+07
	41.9562	1.06028e+07		41.9562	1.06028e+07		42.0587	1.05106e+07		43.1452	1.01185e+07		45.8298	1.00368e+07		71.3117	6.80189e+06		41.9813	1.05789e+07		42.1345	1.05282e+07		47.055	1.01409e+07
	41.9567	1.0622e+07		41.9567	1.0622e+07		42.0604	1.05298e+07		43.151	1.01371e+07		45.8328	1.00546e+07		71.4058	6.81277e+06		41.9819	1.0598e+07		42.1372	1.05472e+07		47.0613	1.01582e+07
	41.9577	1.0641e+07		41.9577	1.0641e+07		42.0604	1.05488e+07		43.155	1.01556e+07		45.8391	1.00728e+07		71.4471	6.82366e+06		41.9828	1.06172e+07		42.1403	1.05664e+07		47.0715	1.01756e+07
	41.9635	1.06602e+07		41.9635	1.06602e+07		42.0669	1.05681e+07		43.1601	1.01742e+07		45.8392	1.00912e+07		71.5717	6.83451e+06		41.9833	1.06363e+07		42.1501	1.05854e+07		47.0796	1.0193e+07
	41.9636	1.06794e+07		41.9636	1.06794e+07		42.0798	1.05871e+07		43.1685	1.01927e+07		45.8434	1.01095e+07		71.6543	6.84535e+06		41.9879	1.06556e+07		42.1504	1.06046e+07		47.1005	1.02104e+07
	41.9654	1.06986e+07		41.9654	1.06986e+07		42.0845	1.06062e+07		43.169	1.02114e+07		45.8737	1.01278e+07		71.9008	6.85615e+06		41.9899	1.06749e+07		42.1514	1.06238e+07		47.1097	1.02276e+07
	41.9665	1.07179e+07		41.9665	1.07179e+07		42.0851	1.06253e+07		43.1729	1.02299e+07		45.8807	1.01457e+07		71.9214	6.86692e+06		41.9951	1.0694e+07		42.1517	1.0643e+07		47.1276	1.02448e+07
	41.9676	1.0737e+07		41.9676	1.0737e+07		42.0873	1.06446e+07		43.1776	1.02485e+07		45.881	1.01634e+07		71.993	6.87768e+06		41.9971	1.07133e+07		42.1552	1.06621e+07		47.1432	1.0262e+07
	41.9706	1.07573e+07		41.9706	1.07573e+07		42.088	1.06637e+07		43.1802	1.0267e+07		45.8845	1.01818e+07		72.7181	6.88834e+06		41.9982	1.07326e+07		42.1704	1.06813e+07		47.1493	1.02792e+07
	41.9726	1.07767e+07		41.9726	1.07767e+07		42.0886	1.06828e+07		43.1803	1.02857e+07		45.8867	1.02001e+07					42.0001	1.07518e+07		42.1715	1.07001e+07		47.1527	1.02964e+07
	41.9734	1.07958e+07		41.9734	1.07958e+07		42.091	1.07019e+07		43.1819	1.03041e+07		45.8922	1.02184e+07					42.0001	1.0771e+07		42.1715	1.07192e+07		47.1549	1.03136e+07
	41.9737	1.0815e+07		41.9737	1.0815e+07		42.0925	1.07211e+07		43.1871	1.03226e+07		45.8985	1.02367e+07					42.0007	1.07903e+07		42.1761	1.07384e+07		47.1563	1.03309e+07
	41.9742	1.08356e+07		41.9742	1.08356e+07		42.0933	1.07402e+07		43.1918	1.03413e+07		45.9082	1.02551e+07					42.0046	1.08097e+07		42.1798	1.07576e+07		47.1791	1.03481e+07
	41.9757	1.08547e+07		41.9757	1.08547e+07		42.0975	1.07593e+07		43.1958	1.036e+07		45.9149	1.02733e+07					42.0048	1.08289e+07		42.1805	1.07782e+07		47.182	1.03654e+07
	41.9757	1.0874e+07		41.9757	1.0874e+07		42.1002	1.07786e+07		43.1988	1.03786e+07		45.9214	1.02912e+07					42.0064	1.08481e+07		42.1826	1.07974e+07		47.1988	1.03826e+07
	41.9799	1.08932e+07		41.9799	1.08932e+07		42.1008	1.07976e+07		43.1995	1.03974e+07		45.931	1.03094e+07					42.0073	1.08688e+07		42.1857	1.08165e+07		47.2021	1.03998e+07
	41.981	1.09124e+07		41.981	1.09124e+07		42.1008	1.08169e+07		43.1997	1.04159e+07		45.9389	1.03276e+07					42.0076	1.08881e+07		42.1862	1.08354e+07		47.2094	1.04171e+07
	41.9813	1.09317e+07		41.9813	1.09317e+07		42.1039	1.08373e+07		43.201	1.04343e+07		45.9405	1.0346e+07					42.0087	1.09072e+07		42.1863	1.08542e+07		47.2109	1.04354e+07
	41.9819	1.09508e+07		41.9819	1.09508e+07		42.1062	1.08564e+07		43.2017	1.04528e+07		45.9412	1.03642e+07					42.014	1.09265e+07		42.187	1.08732e+07		47.2147	1.04527e+07
	41.9828	1.097e+07		41.9828	1.097e+07		42.1103	1.08754e+07		43.2091	1.04713e+07		45.9453	1.03824e+07					42.0142	1.09457e+07		42.19	1.0893e+07		47.223	1.04699e+07
	41.9833	1.09891e+07		41.9833	1.09891e+07		42.1112	1.08946e+07		43.2104	1.04898e+07		45.9526	1.04006e+07					42.0156	1.0965e+07		42.1925	1.09121e+07		47.2295	1.04869e+07
	41.9879	1.10084e+07		41.9879	1.10084e+07		42.1115	1.09137e+07		43.2114	1.05083e+07		45.9532	1.04189e+07					42.0164	1.09844e+07		42.1929	1.09313e+07		47.2407	1.05041e+07
	41.9899	1.10277e+07		41.9899	1.10277e+07		42.1123	1.09328e+07		43.2119	1.05271e+07		45.9674	1.04371e+07					42.0223	1.10036e+07		42.1935	1.09505e+07		47.2432	1.05212e+07
	41.9951	1.10468e+07		41.9951	1.10468e+07		42.113	1.0952e+07		43.2142	1.05457e+07		45.9854	1.04554e+07					42.0229	1.10228e+07		42.1961	1.09696e+07		47.2636	1.05394e+07
	41.9971	1.10661e+07		41.9971	1.10661e+07		42.1163	1.09712e+07		43.2152	1.05642e+07		45.9857	1.04736e+07					42.0255	1.1042e+07		42.1967	1.09886e+07		47.2749	1.05567e+07
	41.9982	1.10854e+07		41.9982	1.10854e+07		42.1163	1.09902e+07		43.2166	1.05827e+07		45.9992	1.0492e+07					42.026	1.10611e+07		42.198	1.10076e+07		47.2871	1.05739e+07
	42.0001	1.11046e+07		42.0001	1.11046e+07		42.1171	1.10093e+07		43.2189	1.06012e+07		46.0134	1.05103e+07					42.0268	1.10802e+07		42.2045	1.10269e+07		47.2893	1.05911e+07
	42.0001	1.11238e+07		42.0001	1.11238e+07		42.118	1.10286e+07		43.2191	1.06196e+07		46.0223	1.05285e+07					42.0269	1.10994e+07		42.2109	1.1046e+07		47.2998	1.06093e+07
	42.0007	1.11431e+07		42.0007	1.11431e+07		42.1202	1.10478e+07		43.2234	1.06381e+07		46.0239	1.05467e+07					42.0337	1.11187e+07		42.2139	1.10651e+07		47.304	1.06265e+07
	42.0046	1.11625e+07		42.0046	1.11625e+07		42.1231	1.1067e+07		43.2285	1.06565e+07		46.0379	1.05649e+07					42.0345	1.11379e+07		42.2147	1.10841e+07		47.3065	1.06437e+07
	42.0048	1.11817e+07		42.0048	1.11817e+07		42.1288	1.10861e+07		43.2292	1.06749e+07		46.043	1.05831e+07					42.0355	1.1157e+07		42.2155	1.1103e+07		47.313	1.06621e+07
	42.0064	11200900		42.0064	1.12009e+07		42.1297	1.11067e+07		43.2294	1.06934e+07		46.0449	1.06012e+07					42.0363	1.11763e+07		42.2176	1.11235e+07		47.3414	1.06803e+07
	42.0073	1.12216e+07		42.0073	1.12216e+07		42.1315	1.11257e+07		43.2308	1.07118e+07		46.0504	1.06194e+07					42.0374	1.11954e+07		42.2272	1.11426e+07		47.3451	1.06975e+07
	42.0076	1.12409e+07		42.0076	1.12409e+07		42.1318	1.11449e+07		43.2323	1.07304e+07		46.0563	1.06377e+07					42.0426	1.12161e+07		42.2275	1.11615e+07		47.347	1.07147e+07
	42.0087	1.126e+07		42.0087	1.126e+07		42.132	1.1164e+07		43.2349	1.07488e+07		46.0574	1.06559e+07					42.0487	1.12352e+07		42.2276	1.11807e+07		47.348	1.07319e+07
	42.014	1.12793e+07		42.014	1.12793e+07		42.1326	1.11832e+07		43.235	1.07673e+07		46.0586	1.0674e+07					42.0504	1.12544e+07		42.2319	1.11995e+07		47.3571	1.07495e+07
	42.0142	1.12985e+07		42.0142	1.12985e+07		42.1345	1.12024e+07		43.2373	1.07858e+07		46.0704	1.06923e+07					42.0564	1.1274e+07		42.2353	1.12187e+07		47.3778	1.07677e+07
	42.0156	1.13178e+07		42.0156	1.13178e+07		42.1372	1.12215e+07		43.2409	1.08043e+07		46.0728	1.07106e+07					42.0578	1.12932e+07		42.2364	1.12378e+07		47.3799	1.07848e+07
	42.0164	1.13372e+07		42.0164	1.13372e+07		42.1399	1.12419e+07		43.2437	1.08228e+07		46.0734	1.07288e+07					42.0587	1.13125e+07		42.2383	1.1257e+07		47.3948	1.0802e+07
	42.0214	1.13563e+07		42.0214	1.13563e+07		42.1433	1.1261e+07		43.2444	1.08413e+07		46.0794	1.07471e+07					42.0604	1.13317e+07		42.2393	1.12766e+07		47.3987	1.08191e+07
	42.0223	1.13755e+07		42.0223	1.13755e+07		42.1501	1.12801e+07		43.245	1.08597e+07		46.0975	1.07652e+07					42.0604	1.13507e+07		42.2393	1.12963e+07		47.4401	1.08363e+07
	42.0229	1.13947e+07		42.0229	1.13947e+07		42.1504	1.12992e+07		43.2483	1.08783e+07		46.1137	1.07833e+07					42.0669	1.137e+07		42.243	1.13155e+07		47.4466	1.08534e+07
	42.0255	1.1414e+07		42.0255	1.1414e+07		42.1514	1.13185e+07		43.2497	1.08966e+07		46.1159	1.08014e+07					42.0798	1.1389e+07		42.2512	1.13344e+07		47.4521	1.08712e+07
	42.026	1.1433e+07		42.026	1.1433e+07		42.1517	1.13377e+07		43.2506	1.09151e+07		46.1206	1.08196e+07					42.0831	1.14082e+07		42.2519	1.13534e+07		47.4808	1.08884e+07
	42.0269	1.14522e+07		42.0269	1.14522e+07		42.1531	1.13581e+07		43.2524	1.09338e+07		46.1208	1.08377e+07					42.0873	1.14275e+07		42.2528	1.13723e+07		47.4809	1.09055e+07
	42.0337	1.14714e+07		42.0337	1.14714e+07		42.1552	1.13772e+07		43.2532	1.09522e+07		46.1302	1.0856e+07					42.088	1.14466e+07		42.2531	1.13912e+07		47.4941	1.09226e+07
	42.0345	1.14907e+07		42.0345	1.14907e+07		42.1666	1.13961e+07		43.2532	1.09709e+07		46.1304	1.08741e+07					42.0886	1.14657e+07		42.2585	1.14102e+07		47.495	1.09397e+07
	42.0355	1.15098e+07		42.0355	1.15098e+07		42.1704	1.14153e+07		43.2541	1.09895e+07		46.1344	1.08923e+07					42.091	1.14848e+07		42.2608	1.14294e+07		47.495	1.09578e+07
	42.0363	1.15291e+07		42.0363	1.15291e+07		42.1715	1.14344e+07		43.2551	1.10079e+07		46.1399	1.09106e+07					42.0925	1.1504e+07		42.2641	1.14495e+07		47.5017	1.09749e+07
	42.0374	1.15482e+07		42.0374	1.15482e+07		42.1761	1.14536e+07		43.2562	1.10264e+07		46.1429	1.09287e+07					42.0933	1.15231e+07		42.2645	1.14687e+07		47.5161	1.09919e+07
	42.0418	1.15674e+07		42.0418	1.15674e+07		42.1798	1.14728e+07		43.2562	1.10448e+07		46.1442	1.09468e+07					42.0975	1.15422e+07		42.2671	1.14877e+07		47.5324	1.1009e+07
	42.0426	1.1588e+07		42.0426	1.1588e+07		42.1805	1.14934e+07		43.2571	1.10633e+07		46.1508	1.0965e+07					42.0991	1.15613e+07		42.2674	1.15068e+07		47.5471	1.10261e+07
	42.0487	1.16071e+07		42.0487	1.16071e+07		42.1826	1.15126e+07		43.2584	1.10817e+07		46.1518	1.09832e+07					42.1002	1.15805e+07		42.2751	1.15256e+07		47.5509	1.10431e+07
	42.0504	1.16264e+07		42.0504	1.16264e+07		42.1857	1.15316e+07		43.261	1.11002e+07		46.1551	1.10013e+07					42.1008	1.15995e+07		42.2765	1.15447e+07		47.5628	1.10603e+07
	42.0564	1.1646e+07		42.0564	1.1646e+07		42.1862	1.15506e+07		43.2642	1.11187e+07		46.1554	1.10194e+07					42.1008	1.16188e+07		42.2778	1.15638e+07		47.5671	1.10785e+07
	42.0578	1.16652e+07		42.0578	1.16652e+07		42.187	1.15697e+07		43.2655	1.11386e+07		46.1612	1.10376e+07					42.1062	1.16378e+07		42.2788	1.15828e+07		47.5793	1.10955e+07
	42.0587	1.16844e+07		42.0587	1.16844e+07		42.19	1.15895e+07		43.2736	1.11571e+07		46.1615	1.10552e+07					42.1103	1.16568e+07		42.2797	1.16019e+07		47.581	1.11126e+07
	42.0604	1.17036e+07		42.0604	1.17036e+07		42.1925	1.16085e+07		43.2743	1.11756e+07		46.162	1.10734e+07					42.1112	1.1676e+07		42.2844	1.16209e+07		47.5818	1.11296e+07
	42.0604	1.17227e+07		42.0604	1.17227e+07		42.1929	1.16277e+07		43.2758	1.11942e+07		46.1675	1.10916e+07					42.1115	1.16951e+07		42.2866	1.164e+07		47.5822	1.11467e+07
	42.0669	1.1742e+07		42.0669	1.1742e+07		42.1935	1.16469e+07		43.2771	1.12127e+07		46.1698	1.11097e+07					42.1123	1.17143e+07		42.2877	1.16589e+07		47.6101	1.11637e+07
	42.0798	1.1761e+07		42.0798	1.1761e+07		42.1961	1.1666e+07		43.2789	1.1231e+07		46.1706	1.11278e+07					42.113	1.17334e+07		42.2895	1.16779e+07		47.6219	1.11808e+07
	42.0851	1.17801e+07		42.0851	1.17801e+07		42.1967	1.1685e+07		43.2806	1.12495e+07		46.1763	1.11459e+07					42.1163	1.17526e+07		42.2919	1.1697e+07		47.6307	1.11978e+07
	42.0873	1.17995e+07		42.0873	1.17995e+07		42.1977	1.17041e+07		43.2853	1.12679e+07		46.1884	1.1164e+07					42.1163	1.17717e+07		42.3023	1.1716e+07		47.637	1.1215e+07
	42.088	1.18185e+07		42.088	1.18185e+07		42.198	1.17232e+07		43.287	1.12864e+07		46.1885	1.11822e+07					42.1171	1.17908e+07		42.3045	1.17351e+07		47.6723	1.1232e+07
	42.0886	1.18377e+07		42.0886	1.18377e+07		42.2045	1.17424e+07		43.2894	1.13048e+07		46.2016	1.12003e+07					42.118	1.18101e+07		42.305	1.17543e+07		47.6906	1.1249e+07
	42.091	1.18568e+07		42.091	1.18568e+07		42.2139	1.17615e+07		43.2899	1.13234e+07		46.2064	1.12185e+07					42.1202	1.18293e+07		42.3054	1.17733e+07		47.6979	1.1266e+07
	42.0925	1.18759e+07		42.0925	1.18759e+07		42.2147	1.17805e+07		43.291	1.1342e+07		46.2076	1.12366e+07					42.1231	1.18484e+07		42.3079	1.17923e+07		47.6979	1.1283e+07
	42.0933	1.1895e+07		42.0933	1.1895e+07		42.2176	1.1801e+07		43.2912	1.13605e+07		46.2089	1.12547e+07					42.1288	1.18676e+07		42.318	1.18111e+07		47.6982	1.13002e+07
	42.0975	1.19142e+07		42.0975	1.19142e+07		42.2272	1.18201e+07		43.2935	1.1379e+07		46.2094	1.12728e+07					42.1297	1.18882e+07		42.32	1.18302e+07		47.7033	1.13172e+07
	42.0991	1.19332e+07		42.0991	1.19332e+07		42.2275	1.1839e+07		43.3014	1.13975e+07		46.2117	1.1291e+07					42.1315	1.19072e+07		42.3209	1.18493e+07		47.7171	1.13342e+07
	42.1002	1.19524e+07		42.1002	1.19524e+07		42.2276	1.18582e+07		43.3067	1.1416e+07		46.2118	1.13093e+07					42.1318	1.19263e+07		42.3212	1.18684e+07		47.7271	1.13522e+07
	42.1008	1.19715e+07		42.1008	1.19715e+07		42.2353	1.18773e+07		43.3082	1.14345e+07		46.2146	1.13274e+07					42.132	1.19455e+07		42.3215	1.18897e+07		47.7467	1.137e+07
	42.1008	1.19907e+07		42.1008	1.19907e+07		42.2364	1.18965e+07		43.3082	1.1453e+07		46.2187	1.13452e+07					42.1326	1.19647e+07		42.3269	1.19087e+07		47.761	1.1387e+07
	42.1039	1.20112e+07		42.1039	1.20112e+07		42.2383	1.19156e+07		43.3084	1.14729e+07		46.2258	1.13633e+07					42.1345	1.19839e+07		42.3275	1.19277e+07		47.7615	1.1404e+07
	42.1062	1.20302e+07		42.1062	1.20302e+07		42.243	1.19348e+07		43.3087	1.14914e+07		46.2265	1.13813e+07					42.1372	1.2003e+07		42.3286	1.19478e+07		47.7615	1.14211e+07
	42.1103	1.20492e+07		42.1103	1.20492e+07		42.2512	1.19538e+07		43.3111	1.15098e+07		46.2332	1.13995e+07					42.1433	1.2022e+07		42.329	1.19665e+07		47.776	1.14381e+07
	42.1112	1.20684e+07		42.1112	1.20684e+07		42.2519	1.19728e+07		43.327	1.15297e+07		46.2618	1.14176e+07					42.1501	1.20411e+07		42.3339	1.19855e+07		47.7804	1.14561e+07
	42.1115	1.20875e+07		42.1115	1.20875e+07		42.2528	1.19916e+07		43.3283	1.15481e+07		46.2681	1.14357e+07					42.1504	1.20602e+07		42.335	1.20045e+07		47.7843	1.14741e+07
	42.1123	1.21067e+07		42.1123	1.21067e+07		42.2531	1.20105e+07		43.3305	1.1568e+07		46.2695	1.14535e+07					42.1514	1.20795e+07		42.3357	1.20234e+07		47.7901	1.14911e+07
	42.113	1.21258e+07		42.113	1.21258e+07		42.2585	1.20295e+07		43.331	1.15864e+07		46.2699	1.14715e+07					42.1517	1.20987e+07		42.3401	1.20435e+07		47.7964	1.15081e+07
	42.1163	1.2145e+07		42.1163	1.2145e+07		42.2608	1.20487e+07		43.3355	1.16048e+07		46.2701	1.14897e+07					42.1531	1.21191e+07		42.3447	1.20662e+07		47.8031	1.15251e+07
	42.1163	1.21641e+07		42.1163	1.21641e+07		42.2641	1.20688e+07		43.339	1.16232e+07		46.2727	1.15078e+07					42.1552	1.21382e+07		42.3447	1.20852e+07		47.8034	1.15421e+07
	42.1171	1.21832e+07		42.1171	1.21832e+07		42.2645	1.2088e+07		43.3399	1.16418e+07		46.2762	1.15258e+07					42.1704	1.21574e+07		42.3453	1.2104e+07		47.8172	1.15591e+07
	42.118	1.22025e+07		42.118	1.22025e+07		42.2671	1.2107e+07		43.3425	1.16602e+07		46.2803	1.15438e+07					42.1715	1.21762e+07		42.347	1.21227e+07		47.8235	1.1576e+07
	42.1202	1.22217e+07		42.1202	1.22217e+07		42.2674	1.21262e+07		43.3428	1.16786e+07		46.2876	1.15619e+07					42.1715	1.21953e+07		42.3505	1.21428e+07		47.8337	1.1594e+07
	42.1231	1.22408e+07		42.1231	1.22408e+07		42.2723	1.21452e+07		43.3455	1.1697e+07		46.2894	1.158e+07					42.1761	1.22145e+07		42.3629	1.21618e+07		47.8471	1.16109e+07
	42.1288	1.226e+07		42.1288	1.226e+07		42.2765	1.21643e+07		43.3488	1.17167e+07		46.2948	1.15982e+07					42.1798	1.22337e+07		42.3629	1.21808e+07		47.8548	1.16279e+07
	42.1297	1.22806e+07		42.1297	1.22806e+07		42.2778	1.21834e+07		43.3516	1.17351e+07		46.3188	1.16162e+07					42.1805	1.22543e+07		42.3652	1.22008e+07		47.8667	1.16448e+07
	42.1315	1.22996e+07		42.1315	1.22996e+07		42.2788	1.22024e+07		43.3528	1.17535e+07		46.3266	1.16343e+07					42.1826	1.22735e+07		42.3657	1.22209e+07		47.8693	1.16618e+07
	42.1318	1.23187e+07		42.1318	1.23187e+07		42.2797	1.22215e+07		43.3551	1.1772e+07		46.3281	1.16523e+07					42.1857	1.22925e+07		42.3671	1.22398e+07		47.8696	1.16796e+07
	42.132	1.23379e+07		42.132	1.23379e+07		42.2844	1.22405e+07		43.358	1.17903e+07		46.3319	1.16704e+07					42.1862	1.23115e+07		42.3673	1.22624e+07		47.8726	1.16965e+07
	42.1326	1.23571e+07		42.1326	1.23571e+07		42.2866	1.22596e+07		43.3639	1.18086e+07		46.3387	1.16884e+07					42.1863	1.23302e+07		42.3682	1.22814e+07		47.9082	1.17139e+07
	42.1345	1.23763e+07		42.1345	1.23763e+07		42.2877	1.22785e+07		43.3639	1.18284e+07		46.3515	1.17064e+07					42.187	1.23493e+07		42.3699	1.23015e+07		47.917	1.17309e+07
	42.1372	1.23953e+07		42.1372	1.23953e+07		42.2895	1.22975e+07		43.3679	1.18481e+07		46.3532	1.17244e+07					42.19	1.23691e+07		42.3712	1.23205e+07		47.9383	1.17478e+07
	42.1399	1.24158e+07		42.1399	1.24158e+07		42.2919	1.23166e+07		43.3689	1.18665e+07		46.3542	1.17419e+07					42.1925	1.23882e+07		42.3733	1.23395e+07		47.9473	1.17648e+07
	42.1433	1.24349e+07		42.1433	1.24349e+07		42.3023	1.23356e+07		43.3705	1.18849e+07		46.3573	1.17599e+07					42.1929	1.24073e+07		42.3764	1.23585e+07		47.9484	1.17818e+07
	42.1501	1.24539e+07		42.1501	1.24539e+07		42.3045	1.23547e+07		43.3732	1.19033e+07		46.3639	1.1778e+07					42.1935	1.24265e+07		42.3803	1.2379e+07		47.964	1.17987e+07
	42.1504	1.24731e+07		42.1504	1.24731e+07		42.305	1.23739e+07		43.3739	1.19217e+07		46.3762	1.17961e+07					42.1961	1.24457e+07		42.3804	1.2398e+07		47.9694	1.18166e+07
	42.1514	1.24923e+07		42.1514	1.24923e+07		42.3054	1.23929e+07		43.3742	1.19402e+07		46.3793	1.18142e+07					42.1967	1.24646e+07		42.3809	1.24171e+07		47.9845	1.18335e+07
	42.1517	1.25115e+07		42.1517	1.25115e+07		42.3079	1.24119e+07		43.3844	1.19586e+07		46.3975	1.18323e+07					42.1977	1.24838e+07		42.383	1.2436e+07		47.9926	1.18533e+07
	42.1531	1.25319e+07		42.1531	1.25319e+07		42.318	1.24307e+07		43.3855	1.1977e+07		46.3998	1.18503e+07					42.198	1.25028e+07		42.3843	1.2456e+07		47.9941	1.18703e+07
	42.1552	1.2551e+07		42.1552	1.2551e+07		42.32	1.24498e+07		43.3879	1.19956e+07		46.4011	1.18683e+07					42.2045	1.25221e+07		42.388	1.2475e+07		47.9945	1.18872e+07
	42.1704	1.25702e+07		42.1704	1.25702e+07		42.3209	1.24689e+07		43.3886	1.20139e+07		46.4043	1.18864e+07					42.2139	1.25412e+07		42.3898	1.2494e+07		47.9955	1.19041e+07
	42.1715	1.2589e+07		42.1715	1.2589e+07		42.3212	1.2488e+07		43.392	1.20324e+07		46.4153	1.19045e+07					42.2147	1.25601e+07		42.392	1.25131e+07		47.9988	1.19217e+07
	42.1715	1.26082e+07		42.1715	1.26082e+07		42.3212	1.2507e+07		43.398	1.20509e+07		46.4311	1.19225e+07					42.2155	1.25791e+07		42.3965	1.25322e+07		48.0342	1.19386e+07
	42.1761	1.26274e+07		42.1761	1.26274e+07		42.3269	1.25261e+07		43.41	1.20693e+07		46.432	1.19405e+07					42.2176	1.25995e+07		42.3986	1.25511e+07		48.0365	1.19556e+07
	42.1798	1.26466e+07		42.1798	1.26466e+07		42.3275	1.2545e+07		43.4116	1.20891e+07		46.4372	1.19585e+07					42.2272	1.26187e+07		42.3986	1.25701e+07		48.0488	1.19725e+07
	42.1805	1.26671e+07		42.1805	1.26671e+07		42.3283	1.25654e+07		43.4149	1.21074e+07		46.4416	1.19766e+07					42.2275	1.26376e+07		42.3994	1.25892e+07		48.0612	1.19893e+07
	42.1826	1.26863e+07		42.1826	1.26863e+07		42.329	1.25841e+07		43.4149	1.21259e+07		46.4456	1.19945e+07					42.2276	1.26567e+07		42.4008	1.26082e+07		48.0615	1.20065e+07
	42.1857	1.27054e+07		42.1857	1.27054e+07		42.3339	1.26031e+07		43.4234	1.21456e+07		46.447	1.20122e+07					42.2319	1.26756e+07		42.4042	1.26271e+07		48.064	1.20233e+07
	42.1862	1.27243e+07		42.1862	1.27243e+07		42.335	1.26221e+07		43.4237	1.21643e+07		46.4483	1.20302e+07					42.2353	1.26947e+07		42.4059	1.2646e+07		48.0724	1.20401e+07
	42.1863	1.27431e+07		42.1863	1.27431e+07		42.3357	1.26411e+07		43.4313	1.21828e+07		46.4586	1.20482e+07					42.2364	1.27139e+07		42.4068	1.26649e+07		48.0781	1.20574e+07
	42.187	1.27622e+07		42.187	1.27622e+07		42.3401	1.26611e+07		43.4343	1.22012e+07		46.4605	1.20661e+07					42.2383	1.27331e+07		42.409	1.2684e+07		48.0802	1.20743e+07
	42.19	1.2782e+07		42.19	1.2782e+07		42.3447	1.26801e+07		43.4357	1.22194e+07		46.4631	1.20841e+07					42.2393	1.27527e+07		42.4102	1.27031e+07		48.0844	1.20911e+07
	42.1925	1.28011e+07		42.1925	1.28011e+07		42.3453	1.26989e+07		43.436	1.22378e+07		46.4702	1.21021e+07					42.2393	1.27724e+07		42.4125	1.27221e+07		48.0932	1.2108e+07
	42.1929	1.28202e+07		42.1929	1.28202e+07		42.3505	1.2719e+07		43.4373	1.22563e+07		46.4728	1.212e+07					42.243	1.27916e+07		42.4127	1.27412e+07		48.097	1.21247e+07
	42.1935	1.28394e+07		42.1935	1.28394e+07		42.3563	1.2738e+07		43.4397	1.22747e+07		46.4773	1.2138e+07					42.2512	1.28105e+07		42.4151	1.27601e+07		48.1039	1.21416e+07
	42.1961	1.28585e+07		42.1961	1.28585e+07		42.3618	1.27568e+07		43.4437	1.22931e+07		46.4898	1.2156e+07					42.2519	1.28295e+07		42.4194	1.27791e+07		48.1116	1.21591e+07
	42.1967	1.28775e+07		42.1967	1.28775e+07		42.3629	1.27758e+07		43.4441	1.23114e+07		46.5013	1.2174e+07					42.2528	1.28484e+07		42.4198	1.2798e+07		48.1117	1.21759e+07
	42.1977	1.28966e+07		42.1977	1.28966e+07		42.3629	1.27948e+07		43.4471	1.23298e+07		46.5156	1.2192e+07					42.2531	1.28673e+07		42.4203	1.28168e+07		48.1363	1.2195e+07
	42.198	1.29157e+07		42.198	1.29157e+07		42.3652	1.28148e+07		43.4473	1.2348e+07		46.5186	1.221e+07					42.2585	1.28863e+07		42.4207	1.28358e+07		48.1389	1.22118e+07
	42.2045	1.29349e+07		42.2045	1.29349e+07		42.3657	1.28349e+07		43.4485	1.23664e+07		46.5283	1.2228e+07					42.2608	1.29054e+07		42.4231	1.28549e+07		48.147	1.22287e+07
	42.2139	1.2954e+07		42.2139	1.2954e+07		42.3671	1.28538e+07		43.4499	1.23847e+07		46.5427	1.22459e+07					42.2641	1.29256e+07		42.424	1.2874e+07		48.1545	1.22455e+07
	42.2147	1.2973e+07		42.2147	1.2973e+07		42.3682	1.28728e+07		43.4503	1.24044e+07		46.5476	1.2264e+07					42.2645	1.29447e+07		42.4242	1.28928e+07		48.1605	1.22624e+07
	42.2155	1.29919e+07		42.2155	1.29919e+07		42.3699	1.28929e+07		43.4526	1.24229e+07		46.5522	1.22819e+07					42.2671	1.29638e+07		42.4256	1.29118e+07		48.1608	1.22793e+07
	42.2176	1.30124e+07		42.2176	1.30124e+07		42.3712	1.29118e+07		43.4544	1.24427e+07		46.5545	1.22996e+07					42.2674	1.29829e+07		42.4286	1.29308e+07		48.1628	1.22961e+07
	42.2272	1.30315e+07		42.2272	1.30315e+07		42.3733	1.29309e+07		43.4609	1.2461e+07		46.5549	1.23175e+07					42.2723	1.3002e+07		42.4286	1.29499e+07		48.1716	1.23129e+07
	42.2275	1.30504e+07		42.2275	1.30504e+07		42.3764	1.29499e+07		43.4612	1.24792e+07		46.5622	1.23355e+07					42.2751	1.30207e+07		42.4303	1.29689e+07		48.1717	1.23297e+07
	42.2276	1.30696e+07		42.2276	1.30696e+07		42.3803	1.29704e+07		43.4628	1.24976e+07		46.5709	1.23535e+07					42.2765	1.30398e+07		42.4328	1.29877e+07		48.1735	1.23469e+07
	42.2319	1.30885e+07		42.2319	1.30885e+07		42.3804	1.29894e+07		43.4656	1.2516e+07		46.5722	1.23714e+07					42.2778	1.3059e+07		42.4331	1.30081e+07		48.1777	1.23637e+07
	42.2353	1.31076e+07		42.2353	1.31076e+07		42.3809	1.30085e+07		43.4677	1.25346e+07		46.5761	1.23893e+07					42.2788	1.3078e+07		42.4357	1.30271e+07		48.1806	1.23825e+07
	42.2364	1.31268e+07		42.2364	1.31268e+07		42.383	1.30274e+07		43.4678	1.25529e+07		46.5784	1.24073e+07					42.2797	1.3097e+07		42.4361	1.3046e+07		48.2048	1.23992e+07
	42.2383	1.31459e+07		42.2383	1.31459e+07		42.3843	1.30474e+07		43.4725	1.25713e+07		46.5818	1.24253e+07					42.2844	1.3116e+07		42.4407	1.30651e+07		48.2193	1.24161e+07
	42.2393	1.31655e+07		42.2393	1.31655e+07		42.388	1.30664e+07		43.4735	1.25898e+07		46.5925	1.24433e+07					42.2866	1.31351e+07		42.4421	1.30855e+07		48.2207	1.24329e+07
	42.2393	1.31852e+07		42.2393	1.31852e+07		42.3898	1.30854e+07		43.474	1.26081e+07		46.5995	1.24613e+07					42.2877	1.3154e+07		42.4427	1.31044e+07		48.2207	1.24497e+07
	42.243	1.32045e+07		42.243	1.32045e+07		42.392	1.31045e+07		43.4754	1.26266e+07		46.6009	1.24792e+07					42.2895	1.3173e+07		42.4449	1.3124e+07		48.2225	1.24665e+07
	42.2512	1.32234e+07		42.2512	1.32234e+07		42.3965	1.31236e+07		43.4756	1.26449e+07		46.6032	1.24972e+07					42.2919	1.31922e+07		42.4455	1.31428e+07		48.2287	1.24833e+07
	42.2519	1.32424e+07		42.2519	1.32424e+07		42.3986	1.31425e+07		43.4779	1.26644e+07		46.6165	1.25152e+07					42.3023	1.32112e+07		42.4468	1.31628e+07		48.2395	1.25001e+07
	42.2528	1.32612e+07		42.2528	1.32612e+07		42.3986	1.31615e+07		43.4795	1.26828e+07		46.6211	1.25328e+07					42.3045	1.32303e+07		42.4533	1.31819e+07		48.2446	1.25168e+07
	42.2531	1.32802e+07		42.2531	1.32802e+07		42.3994	1.31806e+07		43.4834	1.27026e+07		46.6412	1.25504e+07					42.305	1.32494e+07		42.4534	1.32007e+07		48.2482	1.25346e+07
	42.2585	1.32991e+07		42.2585	1.32991e+07		42.3996	1.31995e+07		43.484	1.27209e+07		46.6504	1.25683e+07					42.3054	1.32684e+07		42.4558	1.32197e+07		48.2559	1.25514e+07
	42.2608	1.33183e+07		42.2608	1.33183e+07		42.4002	1.32184e+07		43.4847	1.27394e+07		46.6587	1.25862e+07					42.3079	1.32874e+07		42.4559	1.32388e+07		48.2674	1.25682e+07
	42.2641	1.33384e+07		42.2641	1.33384e+07		42.4008	1.32374e+07		43.4847	1.27577e+07		46.662	1.2604e+07					42.318	1.33062e+07		42.4579	1.32578e+07		48.2696	1.2586e+07
	42.2645	1.33576e+07		42.2645	1.33576e+07		42.4042	1.32563e+07		43.4853	1.2776e+07		46.666	1.26219e+07					42.32	1.33253e+07		42.4617	1.32768e+07		48.2743	1.26028e+07
	42.2671	1.33766e+07		42.2671	1.33766e+07		42.4059	1.32752e+07		43.4875	1.27944e+07		46.6716	1.26398e+07					42.3209	1.33444e+07		42.4622	1.32958e+07		48.2757	1.26195e+07
	42.2674	1.33958e+07		42.2674	1.33958e+07		42.4068	1.32941e+07		43.4906	1.28128e+07		46.6744	1.26576e+07					42.3212	1.33635e+07		42.4643	1.33151e+07		48.2764	1.26363e+07
	42.2723	1.34148e+07		42.2723	1.34148e+07		42.409	1.33132e+07		43.4924	1.28312e+07		46.682	1.26752e+07					42.3212	1.33826e+07		42.4644	1.33339e+07		48.2857	1.2653e+07
	42.2751	1.34336e+07		42.2751	1.34336e+07		42.4102	1.33323e+07		43.4932	1.28495e+07		46.688	1.26937e+07					42.3215	1.34038e+07		42.4647	1.33529e+07		48.289	1.26697e+07
	42.2765	1.34527e+07		42.2765	1.34527e+07		42.4125	1.33513e+07		43.4947	1.28678e+07		46.6895	1.27111e+07					42.3269	1.34229e+07		42.4662	1.33732e+07		48.2962	1.26864e+07
	42.2778	1.34718e+07		42.2778	1.34718e+07		42.4127	1.33704e+07		43.4949	1.28862e+07		46.6966	1.2729e+07					42.3275	1.34418e+07		42.4662	1.33923e+07		48.3041	1.27032e+07
	42.2788	1.34908e+07		42.2788	1.34908e+07		42.4151	1.33894e+07		43.5025	1.29046e+07		46.6974	1.27469e+07					42.3286	1.34619e+07		42.4678	1.34112e+07		48.3098	1.27199e+07
	42.2797	1.35098e+07		42.2797	1.35098e+07		42.4194	1.34083e+07		43.5025	1.29229e+07		46.6986	1.27648e+07					42.329	1.34806e+07		42.4689	1.34301e+07		48.3103	1.27366e+07
	42.2844	1.35289e+07		42.2844	1.35289e+07		42.4198	1.34272e+07		43.5077	1.29412e+07		46.7011	1.27823e+07					42.3339	1.34997e+07		42.4707	1.34491e+07		48.3109	1.27534e+07
	42.2866	1.3548e+07		42.2866	1.3548e+07		42.4203	1.3446e+07		43.5077	1.29595e+07		46.7019	1.28003e+07					42.335	1.35187e+07		42.4755	1.34681e+07		48.3142	1.27701e+07
	42.2877	1.35668e+07		42.2877	1.35668e+07		42.4207	1.3465e+07		43.5079	1.29778e+07		46.7023	1.28181e+07					42.3357	1.35376e+07		42.4778	1.34871e+07		48.3235	1.27868e+07
	42.2895	1.35859e+07		42.2895	1.35859e+07		42.4231	1.34841e+07		43.5094	1.29961e+07		46.7115	1.2836e+07					42.3401	1.35577e+07		42.4796	1.35071e+07		48.3253	1.28047e+07
	42.2919	1.3605e+07		42.2919	1.3605e+07		42.424	1.35032e+07		43.5105	1.30145e+07		46.7126	1.28539e+07					42.3447	1.35804e+07		42.4814	1.35275e+07		48.3357	1.28214e+07
	42.3023	1.3624e+07		42.3023	1.3624e+07		42.4242	1.3522e+07		43.5114	1.30329e+07		46.7182	1.28718e+07					42.3447	1.35994e+07		42.4815	1.35465e+07		48.3371	1.28382e+07
	42.3045	1.36431e+07		42.3045	1.36431e+07		42.4251	1.35409e+07		43.5143	1.30513e+07		46.7198	1.28897e+07					42.3453	1.36182e+07		42.4826	1.35654e+07		48.3399	1.28549e+07
	42.305	1.36622e+07		42.305	1.36622e+07		42.4256	1.356e+07		43.5146	1.30695e+07		46.7201	1.29075e+07					42.347	1.36369e+07		42.4836	1.35842e+07		48.3407	1.28716e+07
	42.3054	1.36812e+07		42.3054	1.36812e+07		42.4286	1.3579e+07		43.5149	1.30878e+07		46.7215	1.29254e+07					42.3505	1.3657e+07		42.4848	1.36029e+07		48.3434	1.28904e+07
	42.3079	1.37002e+07		42.3079	1.37002e+07		42.4286	1.35981e+07		43.5173	1.31075e+07		46.7266	1.29432e+07					42.3563	1.36759e+07		42.4859	1.3622e+07		48.3639	1.29072e+07
	42.318	1.37191e+07		42.318	1.37191e+07		42.4303	1.36171e+07		43.52	1.3126e+07		46.7288	1.29608e+07					42.3629	1.36949e+07		42.487	1.36415e+07		48.3686	1.29243e+07
	42.32	1.37381e+07		42.32	1.37381e+07		42.4331	1.36375e+07		43.5201	1.31444e+07		46.733	1.29781e+07					42.3629	1.37139e+07		42.4888	1.36602e+07		48.3719	1.2941e+07
	42.3209	1.37572e+07		42.3209	1.37572e+07		42.4357	1.36565e+07		43.5259	1.31628e+07		46.7371	1.2996e+07					42.3652	1.37339e+07		42.4892	1.36804e+07		48.3724	1.29576e+07
	42.3212	1.37764e+07		42.3212	1.37764e+07		42.4361	1.36754e+07		43.5271	1.31812e+07		46.7371	1.30139e+07					42.3657	1.3754e+07		42.492	1.36992e+07		48.3824	1.29743e+07
	42.3212	1.37954e+07		42.3212	1.37954e+07		42.4375	1.36956e+07		43.5275	1.31996e+07		46.7412	1.30317e+07					42.3671	1.37729e+07		42.496	1.3718e+07		48.3897	1.2991e+07
	42.3215	1.38167e+07		42.3215	1.38167e+07		42.4407	1.37147e+07		43.5288	1.3218e+07		46.747	1.30496e+07					42.3673	1.37955e+07		42.4963	1.37369e+07		48.3974	1.3008e+07
	42.3269	1.38357e+07		42.3269	1.38357e+07		42.4421	1.37351e+07		43.5378	1.32364e+07		46.7477	1.30676e+07					42.3682	1.38145e+07		42.4973	1.37559e+07		48.3983	1.30248e+07
	42.3275	1.38547e+07		42.3275	1.38547e+07		42.4427	1.3754e+07		43.5424	1.32548e+07		46.7492	1.30855e+07					42.3699	1.38346e+07		42.5069	1.37748e+07		48.3994	1.30415e+07
	42.3283	1.3875e+07		42.3283	1.3875e+07		42.4449	1.37736e+07		43.5487	1.32731e+07		46.7505	1.31029e+07					42.3712	1.38535e+07		42.5099	1.37937e+07		48.4121	1.30582e+07
	42.3286	1.38951e+07		42.3286	1.38951e+07		42.4455	1.37924e+07		43.5532	1.32915e+07		46.7557	1.31208e+07					42.3733	1.38726e+07		42.5155	1.38126e+07		48.4152	1.30749e+07
	42.329	1.39138e+07		42.329	1.39138e+07		42.4533	1.38115e+07		43.5544	1.33098e+07		46.7627	1.31386e+07					42.3764	1.38916e+07		42.5167	1.38315e+07		48.4252	1.3092e+07
	42.3339	1.39329e+07		42.3339	1.39329e+07		42.4534	1.38303e+07		43.5544	1.33295e+07		46.7665	1.31565e+07					42.3803	1.39121e+07		42.5186	1.38504e+07		48.4304	1.31087e+07
	42.335	1.39519e+07		42.335	1.39519e+07		42.4558	1.38493e+07		43.5566	1.33479e+07		46.7666	1.31745e+07					42.3804	1.39311e+07		42.519	1.38693e+07		48.4328	1.31258e+07
	42.3357	1.39708e+07		42.3357	1.39708e+07		42.4559	1.38683e+07		43.5592	1.33676e+07		46.7726	1.31924e+07					42.3809	1.39501e+07		42.5203	1.38882e+07		48.4347	1.31425e+07
	42.3401	1.39909e+07		42.3401	1.39909e+07		42.4579	1.38873e+07		43.5631	1.33859e+07		46.7758	1.32102e+07					42.3815	1.39695e+07		42.5255	1.39071e+07		48.4363	1.31595e+07
	42.3447	1.40136e+07		42.3447	1.40136e+07		42.4617	1.39063e+07		43.5677	1.34043e+07		46.7847	1.3228e+07					42.383	1.39885e+07		42.5279	1.3926e+07		48.444	1.31762e+07
	42.3447	1.40326e+07		42.3447	1.40326e+07		42.4622	1.39253e+07		43.5721	1.3424e+07		46.7893	1.3246e+07					42.3843	1.40085e+07		42.5296	1.39446e+07		48.4456	1.31929e+07
	42.3453	1.40514e+07		42.3453	1.40514e+07		42.4644	1.39442e+07		43.5772	1.34423e+07		46.805	1.32637e+07					42.388	1.40275e+07		42.5311	1.39634e+07		48.4499	1.32097e+07
	42.347	1.40701e+07		42.347	1.40701e+07		42.4647	1.39631e+07		43.5798	1.3462e+07		46.811	1.32816e+07					42.3898	1.40465e+07		42.5324	1.39822e+07		48.4525	1.32267e+07
	42.3505	1.40902e+07		42.3505	1.40902e+07		42.4662	1.39835e+07		43.5808	1.34802e+07		46.811	1.32999e+07					42.392	1.40655e+07		42.537	1.40011e+07		48.4534	1.32433e+07
	42.3563	1.41091e+07		42.3563	1.41091e+07		42.4662	1.40025e+07		43.5813	1.34985e+07		46.8175	1.33178e+07					42.3965	1.40846e+07		42.5374	1.40198e+07		48.456	1.3261e+07
	42.3629	1.41281e+07		42.3629	1.41281e+07		42.4678	1.40214e+07		43.5822	1.3518e+07		46.8268	1.33356e+07					42.3986	1.41036e+07		42.5376	1.404e+07		48.4588	1.32777e+07
	42.3629	1.41471e+07		42.3629	1.41471e+07		42.4689	1.40404e+07		43.5849	1.35377e+07		46.8418	1.33533e+07					42.3986	1.41226e+07		42.5404	1.40589e+07		48.4604	1.32947e+07
	42.3652	1.41671e+07		42.3652	1.41671e+07		42.4707	1.40593e+07		43.5857	1.3556e+07		46.8449	1.33711e+07					42.3994	1.41417e+07		42.5459	1.40783e+07		48.4621	1.33114e+07
	42.3657	1.41872e+07		42.3657	1.41872e+07		42.4755	1.40784e+07		43.5886	1.35744e+07		46.8487	1.33889e+07					42.3996	1.41606e+07		42.5475	1.40972e+07		48.4669	1.33281e+07
	42.3671	1.42061e+07		42.3671	1.42061e+07		42.4778	1.40974e+07		43.5907	1.35928e+07		46.849	1.34067e+07					42.4002	1.41795e+07		42.55	1.4116e+07		48.4696	1.33448e+07
	42.3673	1.42287e+07		42.3673	1.42287e+07		42.4796	1.41174e+07		43.5913	1.36124e+07		46.8534	1.34246e+07					42.4008	1.41985e+07		42.5517	1.41351e+07		48.4697	1.33615e+07
	42.3682	1.42477e+07		42.3682	1.42477e+07		42.4814	1.41378e+07		43.5924	1.3632e+07		46.8604	1.34424e+07					42.4042	1.42174e+07		42.5532	1.4154e+07		48.4733	1.33783e+07
	42.3699	1.42678e+07		42.3699	1.42678e+07		42.4815	1.41568e+07		43.5929	1.36504e+07		46.8707	1.34601e+07					42.4059	1.42363e+07		42.5537	1.41728e+07		48.4797	1.3395e+07
	42.3712	1.42867e+07		42.3712	1.42867e+07		42.4826	1.41757e+07		43.5973	1.36687e+07		46.8718	1.3478e+07					42.4068	1.42552e+07		42.5556	1.41917e+07		48.4815	1.34117e+07
	42.3733	1.43058e+07		42.3733	1.43058e+07		42.4836	1.41945e+07		43.6008	1.36869e+07		46.8769	1.34959e+07					42.409	1.42743e+07		42.5572	1.42107e+07		48.4923	1.34284e+07
	42.3764	1.43248e+07		42.3764	1.43248e+07		42.4848	1.42132e+07		43.6048	1.37064e+07		46.8877	1.35136e+07					42.4093	1.42933e+07		42.5578	1.42309e+07		48.5033	1.34455e+07
	42.3803	1.43453e+07		42.3803	1.43453e+07		42.4859	1.42322e+07		43.6053	1.37248e+07		46.8897	1.35313e+07					42.4102	1.43125e+07		42.5608	1.42497e+07		48.5052	1.34621e+07
	42.3804	1.43643e+07		42.3804	1.43643e+07		42.4888	1.4251e+07		43.6059	1.37444e+07		46.8938	1.35491e+07					42.4125	1.43315e+07		42.5618	1.42683e+07		48.5096	1.34786e+07
	42.3809	1.43834e+07		42.3809	1.43834e+07		42.4892	1.42712e+07		43.6063	1.37627e+07		46.8954	1.35669e+07					42.4127	1.43505e+07		42.5679	1.42883e+07		48.512	1.34952e+07
	42.3815	1.44027e+07		42.3815	1.44027e+07		42.4907	1.42901e+07		43.6068	1.37809e+07		46.9009	1.35847e+07					42.4151	1.43695e+07		42.5684	1.43071e+07		48.5126	1.35123e+07
	42.383	1.44217e+07		42.383	1.44217e+07		42.492	1.43089e+07		43.6093	1.38006e+07		46.9014	1.36024e+07					42.4194	1.43884e+07		42.5734	1.43273e+07		48.5151	1.3529e+07
	42.3843	1.44417e+07		42.3843	1.44417e+07		42.496	1.43276e+07		43.6108	1.38202e+07		46.9098	1.36198e+07					42.4198	1.44074e+07		42.5741	1.43463e+07		48.5153	1.35457e+07
	42.388	1.44607e+07		42.388	1.44607e+07		42.4963	1.43466e+07		43.6116	1.38385e+07		46.9124	1.36376e+07					42.4203	1.44261e+07		42.5745	1.43651e+07		48.5157	1.35624e+07
	42.3898	1.44797e+07		42.3898	1.44797e+07		42.4973	1.43656e+07		43.6125	1.38582e+07		46.9204	1.36554e+07					42.4207	1.44452e+07		42.5831	1.43839e+07		48.5225	1.358e+07
	42.392	1.44987e+07		42.392	1.44987e+07		42.5069	1.43844e+07		43.6125	1.38765e+07		46.9404	1.36728e+07					42.4231	1.44643e+07		42.5857	1.44026e+07		48.5301	1.35965e+07
	42.3965	1.45179e+07		42.3965	1.45179e+07		42.5099	1.44033e+07		43.615	1.38949e+07		46.9447	1.36905e+07					42.424	1.44833e+07		42.5858	1.44216e+07		48.5303	1.36133e+07
	42.3986	1.45368e+07		42.3986	1.45368e+07		42.5155	1.44222e+07		43.6154	1.39146e+07		46.9483	1.37084e+07					42.4242	1.45021e+07		42.593	1.44405e+07		48.5335	1.36309e+07
	42.3986	1.45558e+07		42.3986	1.45558e+07		42.5167	1.44411e+07		43.6162	1.39342e+07		46.9504	1.37262e+07					42.4251	1.45211e+07		42.6005	1.44594e+07		48.5392	1.36476e+07
	42.3994	1.45749e+07		42.3994	1.45749e+07		42.5186	1.44601e+07		43.6176	1.39525e+07		46.951	1.37435e+07					42.4256	1.45402e+07		42.6076	1.44784e+07		48.547	1.36653e+07
	42.3996	1.45938e+07		42.3996	1.45938e+07		42.519	1.4479e+07		43.6213	1.39709e+07		46.9563	1.37613e+07					42.4286	1.45592e+07		42.6122	1.4497e+07		48.5485	1.36829e+07
	42.4002	1.46127e+07		42.4002	1.46127e+07		42.5203	1.44978e+07		43.6235	1.39906e+07		46.9631	1.37791e+07					42.4286	1.45782e+07		42.6126	1.45161e+07		48.5486	1.36996e+07
	42.4008	1.46317e+07		42.4008	1.46317e+07		42.5255	1.45168e+07		43.626	1.40103e+07		46.9702	1.37968e+07					42.4303	1.45973e+07		42.6131	1.4535e+07		48.5551	1.37162e+07
	42.4042	1.46506e+07		42.4042	1.46506e+07		42.5279	1.45357e+07		43.627	1.40286e+07		46.9708	1.38145e+07					42.4328	1.4616e+07		42.6133	1.45537e+07		48.557	1.37348e+07
	42.4059	1.46695e+07		42.4059	1.46695e+07		42.5296	1.45543e+07		43.6274	1.40469e+07		46.9764	1.38323e+07					42.4331	1.46364e+07		42.616	1.45727e+07		48.572	1.37537e+07
	42.4068	1.46884e+07		42.4068	1.46884e+07		42.5311	1.45731e+07		43.6328	1.40651e+07		46.9796	1.385e+07					42.4357	1.46554e+07		42.6203	1.45916e+07		48.5723	1.37705e+07
	42.409	1.47075e+07		42.409	1.47075e+07		42.5357	1.45919e+07		43.6329	1.40836e+07		46.9848	1.38673e+07					42.4361	1.46743e+07		42.6291	1.46104e+07		48.5755	1.37881e+07
	42.4102	1.47266e+07		42.4102	1.47266e+07		42.537	1.46108e+07		43.633	1.41032e+07		46.986	1.38851e+07					42.4407	1.46934e+07		42.6333	1.46308e+07		48.5774	1.38051e+07
	42.4125	1.47456e+07		42.4125	1.47456e+07		42.5374	1.46295e+07		43.634	1.41215e+07		46.9951	1.39029e+07					42.4421	1.47138e+07		42.6348	1.46498e+07		48.5814	1.38217e+07
	42.4127	1.47647e+07		42.4127	1.47647e+07		42.5376	1.46497e+07		43.6345	1.41398e+07		46.999	1.39207e+07					42.4427	1.47327e+07		42.6448	1.46686e+07		48.5946	1.38384e+07
	42.4151	1.47836e+07		42.4151	1.47836e+07		42.5404	1.46686e+07		43.6373	1.41581e+07		46.9991	1.39385e+07					42.4449	1.47523e+07		42.6502	1.46875e+07		48.5947	1.38556e+07
	42.4194	1.48026e+07		42.4194	1.48026e+07		42.5431	1.46888e+07		43.6403	1.41764e+07		47.0163	1.39562e+07					42.4455	1.47711e+07		42.6531	1.47069e+07		48.5966	1.38745e+07
	42.4198	1.48215e+07		42.4198	1.48215e+07		42.5475	1.47077e+07		43.643	1.41947e+07		47.018	1.3974e+07					42.4468	1.47911e+07		42.654	1.47258e+07		48.6197	1.3891e+07
	42.4203	1.48403e+07		42.4203	1.48403e+07		42.55	1.47265e+07		43.6452	1.42129e+07		47.0204	1.39913e+07					42.4533	1.48102e+07		42.6608	1.47457e+07		48.6265	1.39076e+07
	42.4207	1.48593e+07		42.4207	1.48593e+07		42.5517	1.47456e+07		43.6471	1.42326e+07		47.0222	1.4009e+07					42.4534	1.4829e+07		42.6612	1.47652e+07		48.6298	1.39242e+07
	42.4231	1.48784e+07		42.4231	1.48784e+07		42.5532	1.47645e+07		43.649	1.42509e+07		47.0274	1.40267e+07					42.4558	1.4848e+07		42.6623	1.47851e+07		48.6299	1.39407e+07
	42.424	1.48975e+07		42.424	1.48975e+07		42.5537	1.47833e+07		43.65	1.42705e+07		47.038	1.40444e+07					42.4559	1.48671e+07		42.6688	1.48038e+07		48.6314	1.39583e+07
	42.4242	1.49163e+07		42.4242	1.49163e+07		42.5556	1.48022e+07		43.6534	1.42888e+07		47.0388	1.40627e+07					42.4579	1.48861e+07		42.6701	1.48228e+07		48.6315	1.3975e+07
	42.4251	1.49352e+07		42.4251	1.49352e+07		42.5572	1.48212e+07		43.6538	1.4307e+07		47.0555	1.40805e+07					42.4617	1.49051e+07		42.6718	1.48414e+07		48.6473	1.39925e+07
	42.4256	1.49543e+07		42.4256	1.49543e+07		42.5578	1.48414e+07		43.6542	1.43251e+07		47.0573	1.40982e+07					42.4622	1.49241e+07		42.6743	1.48602e+07		48.6513	1.4009e+07
	42.4286	1.49733e+07		42.4286	1.49733e+07		42.5608	1.48602e+07		43.6564	1.43433e+07		47.0588	1.41159e+07					42.4643	1.49434e+07		42.6747	1.48789e+07		48.6602	1.4026e+07
	42.4286	1.49924e+07		42.4286	1.49924e+07		42.5618	1.48788e+07		43.659	1.43616e+07		47.0608	1.41336e+07					42.4644	1.49623e+07		42.6775	1.48978e+07		48.6638	1.40426e+07
	42.4303	1.50114e+07		42.4303	1.50114e+07		42.5667	1.48975e+07		43.6593	1.43801e+07		47.062	1.41513e+07					42.4647	1.49812e+07		42.6808	1.49167e+07		48.6645	1.40595e+07
	42.4328	1.50302e+07		42.4328	1.50302e+07		42.5679	1.49175e+07		43.6612	1.43984e+07		47.0632	1.41691e+07					42.4662	1.50016e+07		42.6835	1.49366e+07		48.6695	1.40761e+07
	42.4331	1.50506e+07		42.4331	1.50506e+07		42.5684	1.49363e+07		43.6654	1.44166e+07		47.068	1.41868e+07					42.4662	1.50206e+07		42.6836	1.49553e+07		48.6707	1.40927e+07
	42.4357	1.50696e+07		42.4357	1.50696e+07		42.5734	1.49565e+07		43.6701	1.44348e+07		47.0684	1.4204e+07					42.4678	1.50395e+07		42.6877	1.49742e+07		48.6742	1.41093e+07
	42.4361	1.50885e+07		42.4361	1.50885e+07		42.5741	1.49755e+07		43.6703	1.44531e+07		47.0752	1.42216e+07					42.4689	1.50584e+07		42.6913	1.49928e+07		48.6791	1.41259e+07
	42.4375	1.51087e+07		42.4375	1.51087e+07		42.5745	1.49942e+07		43.6707	1.44727e+07		47.0768	1.42393e+07					42.4707	1.50774e+07		42.6921	1.50114e+07		48.6839	1.41427e+07
	42.4407	1.51277e+07		42.4407	1.51277e+07		42.5831	1.5013e+07		43.6718	1.4491e+07		47.0802	1.4257e+07					42.4755	1.50964e+07		42.6953	1.50303e+07		48.6887	1.41592e+07
	42.4421	1.51481e+07		42.4421	1.51481e+07		42.5857	1.50318e+07		43.6722	1.45092e+07		47.0827	1.42747e+07					42.4778	1.51154e+07		42.6962	1.50491e+07		48.691	1.41757e+07
	42.4427	1.51671e+07		42.4427	1.51671e+07		42.5858	1.50507e+07		43.6758	1.45275e+07		47.0866	1.42924e+07					42.4796	1.51355e+07		42.6978	1.50692e+07		48.6939	1.41923e+07
	42.4449	1.51867e+07		42.4449	1.51867e+07		42.593	1.50696e+07		43.6785	1.45457e+07		47.0932	1.43101e+07					42.4814	1.51558e+07		42.6979	1.50888e+07		48.6963	1.4211e+07
	42.4455	1.52055e+07		42.4455	1.52055e+07		42.6005	1.50885e+07		43.6809	1.45641e+07		47.0938	1.43284e+07					42.4815	1.51748e+07		42.6979	1.51077e+07		48.698	1.42286e+07
	42.4468	1.52255e+07		42.4468	1.52255e+07		42.6076	1.51076e+07		43.6817	1.45822e+07		47.0976	1.43461e+07					42.4826	1.51938e+07		42.6981	1.51264e+07		48.7035	1.42452e+07
	42.4533	1.52446e+07		42.4533	1.52446e+07		42.6122	1.51262e+07		43.6847	1.46018e+07		47.0986	1.43637e+07					42.4836	1.52125e+07		42.7005	1.51452e+07		48.7068	1.42617e+07
	42.4534	1.52634e+07		42.4534	1.52634e+07		42.6126	1.51453e+07		43.6891	1.46199e+07		47.1005	1.43811e+07					42.4848	1.52313e+07		42.7011	1.51652e+07		48.7073	1.42786e+07
	42.4558	1.52824e+07		42.4558	1.52824e+07		42.6131	1.51641e+07		43.6892	1.46383e+07		47.1014	1.43988e+07					42.4859	1.52503e+07		42.7045	1.51854e+07		48.7086	1.42952e+07
	42.4559	1.53014e+07		42.4559	1.53014e+07		42.6133	1.51829e+07		43.6898	1.46565e+07		47.1082	1.44163e+07					42.487	1.52698e+07		42.7054	1.52042e+07		48.709	1.43118e+07
	42.4579	1.53204e+07		42.4579	1.53204e+07		42.616	1.52019e+07		43.6899	1.46748e+07		47.1089	1.44336e+07					42.4888	1.52885e+07		42.711	1.52231e+07		48.7211	1.43284e+07
	42.4617	1.53395e+07		42.4617	1.53395e+07		42.6203	1.52208e+07		43.6902	1.46929e+07		47.1102	1.44509e+07					42.4892	1.53088e+07		42.7128	1.52418e+07		48.7223	1.43448e+07
	42.4622	1.53584e+07		42.4622	1.53584e+07		42.6333	1.52412e+07		43.6962	1.47119e+07		47.1118	1.44686e+07					42.4907	1.53277e+07		42.7149	1.52606e+07		48.7242	1.43614e+07
	42.4643	1.53777e+07		42.4643	1.53777e+07		42.6348	1.52602e+07		43.6973	1.47302e+07		47.1132	1.44863e+07					42.492	1.53464e+07		42.7171	1.52795e+07		48.7244	1.43781e+07
	42.4644	1.53966e+07		42.4644	1.53966e+07		42.637	1.52803e+07		43.6973	1.47484e+07		47.1159	1.45041e+07					42.496	1.53652e+07		42.7214	1.52996e+07		48.7271	1.43946e+07
	42.4647	1.54155e+07		42.4647	1.54155e+07		42.6408	1.52991e+07		43.6991	1.47666e+07		47.1224	1.45218e+07					42.4963	1.53841e+07		42.7222	1.53184e+07		48.7453	1.44112e+07
	42.4662	1.54359e+07		42.4662	1.54359e+07		42.6448	1.5318e+07		43.6993	1.47861e+07		47.1264	1.45395e+07					42.4973	1.54031e+07		42.7227	1.53386e+07		48.7468	1.44278e+07
	42.4662	1.54549e+07		42.4662	1.54549e+07		42.6502	1.53369e+07		43.7015	1.48044e+07		47.1329	1.45571e+07					42.5069	1.5422e+07		42.7233	1.53574e+07		48.756	1.44444e+07
	42.4678	1.54738e+07		42.4678	1.54738e+07		42.654	1.53558e+07		43.7021	1.48228e+07		47.1408	1.45748e+07					42.5082	1.54413e+07		42.7244	1.53763e+07		48.7592	1.44613e+07
	42.4689	1.54928e+07		42.4689	1.54928e+07		42.6597	1.53759e+07		43.7028	1.48414e+07		47.1442	1.45926e+07					42.5099	1.54602e+07		42.7247	1.53952e+07		48.7593	1.44782e+07
	42.4707	1.55117e+07		42.4707	1.55117e+07		42.6608	1.53958e+07		43.7033	1.48595e+07		47.145	1.46102e+07					42.51	1.54797e+07		42.7373	1.5414e+07		48.7641	1.44958e+07
	42.4755	1.55308e+07		42.4755	1.55308e+07		42.6612	1.54153e+07		43.704	1.48778e+07		47.1693	1.4628e+07					42.5155	1.54986e+07		42.7397	1.54328e+07		48.7641	1.45127e+07
	42.4778	1.55498e+07		42.4778	1.55498e+07		42.6623	1.54352e+07		43.7044	1.48961e+07		47.1803	1.46456e+07					42.5167	1.55175e+07		42.7421	1.54522e+07		48.7647	1.45292e+07
	42.4796	1.55698e+07		42.4796	1.55698e+07		42.6688	1.54539e+07		43.7047	1.49157e+07		47.182	1.46629e+07					42.5186	1.55364e+07		42.7426	1.5471e+07		48.7665	1.45458e+07
	42.4814	1.55902e+07		42.4814	1.55902e+07		42.6701	1.54729e+07		43.715	1.49339e+07		47.1849	1.46802e+07					42.519	1.55553e+07		42.7431	1.54912e+07		48.7681	1.45623e+07
	42.4815	1.56092e+07		42.4815	1.56092e+07		42.6743	1.54917e+07		43.717	1.49535e+07		47.1918	1.46979e+07					42.5203	1.55742e+07		42.7439	1.5511e+07		48.7721	1.45799e+07
	42.4826	1.56281e+07		42.4826	1.56281e+07		42.6747	1.55104e+07		43.7234	1.4973e+07		47.1941	1.47156e+07					42.5255	1.55931e+07		42.7484	1.55298e+07		48.7725	1.45968e+07
	42.4836	1.56469e+07		42.4836	1.56469e+07		42.6767	1.55306e+07		43.7252	1.49926e+07		47.2005	1.47327e+07					42.5279	1.5612e+07		42.7492	1.5549e+07		48.7739	1.46134e+07
	42.4848	1.56656e+07		42.4848	1.56656e+07		42.6775	1.55495e+07		43.7277	1.50121e+07		47.2119	1.47503e+07					42.5296	1.56306e+07		42.7517	1.55692e+07		48.7753	1.46309e+07
	42.4859	1.56846e+07		42.4859	1.56846e+07		42.6798	1.55697e+07		43.7285	1.50316e+07		47.213	1.47676e+07					42.5311	1.56494e+07		42.752	1.5588e+07		48.7757	1.46474e+07
	42.487	1.57041e+07		42.487	1.57041e+07		42.6808	1.55886e+07		43.7287	1.50513e+07		47.2147	1.47849e+07					42.5324	1.56682e+07		42.7544	1.56078e+07		48.7824	1.4664e+07
	42.4888	1.57229e+07		42.4888	1.57229e+07		42.6823	1.56087e+07		43.7295	1.50708e+07		47.2191	1.48026e+07					42.5357	1.5687e+07		42.7552	1.56265e+07		48.7923	1.46806e+07
	42.4892	1.57431e+07		42.4892	1.57431e+07		42.6835	1.56286e+07		43.7302	1.50902e+07		47.2218	1.48202e+07					42.537	1.57059e+07		42.7582	1.56453e+07		48.8023	1.46972e+07
	42.4907	1.5762e+07		42.4907	1.5762e+07		42.6877	1.56475e+07		43.7381	1.51084e+07		47.2253	1.48378e+07					42.5374	1.57246e+07		42.7613	1.56642e+07		48.8192	1.47141e+07
	42.492	15780797		42.492	1.57808e+07		42.6913	1.56661e+07		43.7386	1.51279e+07		47.2285	1.48554e+07					42.5376	1.57448e+07		42.7749	1.56828e+07		48.82	1.4731e+07
	42.496	1.57995e+07		42.496	1.57995e+07		42.6953	1.5685e+07		43.7408	1.51475e+07		47.2291	1.4873e+07					42.5404	1.57637e+07		42.7799	1.57017e+07		48.8238	1.47475e+07
	42.4963	1.58185e+07		42.4963	1.58185e+07		42.6962	1.57038e+07		43.744	1.5167e+07		47.2365	1.48907e+07					42.5459	1.57831e+07		42.7848	1.57204e+07		48.8253	1.4764e+07
	42.4973	1.58375e+07		42.4973	1.58375e+07		42.6979	1.57234e+07		43.7461	1.51866e+07		47.2407	1.49078e+07					42.5475	1.58019e+07		42.7849	1.57392e+07		48.8277	1.47806e+07
	42.5069	1.58564e+07		42.5069	1.58564e+07		42.6979	1.57423e+07		43.7466	1.52048e+07		47.2428	1.49254e+07					42.55	1.58208e+07		42.7885	1.57579e+07		48.8283	1.47971e+07
	42.5082	1.58757e+07		42.5082	1.58757e+07		42.6981	1.5761e+07		43.7472	1.52244e+07		47.2519	1.49425e+07					42.5517	1.58398e+07		42.7892	1.5778e+07		48.8298	1.4814e+07
	42.5099	1.58945e+07		42.5099	1.58945e+07		42.7005	1.57798e+07		43.7485	1.52427e+07		47.2611	1.49596e+07					42.5532	1.58587e+07		42.7892	1.57982e+07		48.8338	1.48309e+07
	42.51	1.5914e+07		42.51	1.5914e+07		42.7011	1.57998e+07		43.7494	1.52617e+07		47.2678	1.49773e+07					42.5537	1.58776e+07		42.7916	1.58183e+07		48.8338	1.48478e+07
	42.5155	1.59329e+07		42.5155	1.59329e+07		42.704	1.58199e+07		43.7501	1.52812e+07		47.285	1.49949e+07					42.5556	1.58965e+07		42.7975	1.58369e+07		48.8351	1.48643e+07
	42.5167	1.59518e+07		42.5167	1.59518e+07		42.7045	1.58401e+07		43.7505	1.52995e+07		47.2883	1.50125e+07					42.5572	1.59155e+07		42.8001	1.58556e+07		48.8359	1.48818e+07
	42.5186	1.59708e+07		42.5186	1.59708e+07		42.7054	1.58589e+07		43.7515	1.53176e+07		47.2965	1.50301e+07					42.5578	1.59357e+07		42.8125	1.58754e+07		48.8362	1.48983e+07
	42.519	1.59896e+07		42.519	1.59896e+07		42.711	1.58778e+07		43.754	1.53358e+07		47.3038	1.50477e+07					42.5608	1.59545e+07		42.8136	1.58941e+07		48.8381	1.49158e+07
	42.5203	1.60085e+07		42.5203	1.60085e+07		42.7128	1.58965e+07		43.7553	1.5354e+07		47.3126	1.50648e+07					42.5618	1.59731e+07		42.8177	1.59127e+07		48.8389	1.49323e+07
	42.5255	1.60275e+07		42.5255	1.60275e+07		42.7149	1.59153e+07		43.7562	1.53729e+07		47.3239	1.50829e+07					42.5679	1.59931e+07		42.8236	1.59315e+07		48.8393	1.49487e+07
	42.5279	1.60464e+07		42.5279	1.60464e+07		42.7171	1.59342e+07		43.7595	1.53925e+07		47.3313	1.51005e+07					42.5684	1.60119e+07		42.8288	1.59502e+07		48.8424	1.49652e+07
	42.5296	1.6065e+07		42.5296	1.6065e+07		42.7214	1.59544e+07		43.7612	1.54107e+07		47.3352	1.5118e+07					42.5734	1.60321e+07		42.8322	1.59701e+07		48.8467	1.49817e+07
	42.5311	1.60837e+07		42.5311	1.60837e+07		42.7222	1.59731e+07		43.7624	1.54303e+07		47.3356	1.51356e+07					42.5741	1.60511e+07		42.8332	1.59889e+07		48.8558	1.49986e+07
	42.5324	1.61025e+07		42.5324	1.61025e+07		42.7227	1.59933e+07		43.764	1.54484e+07		47.3418	1.51529e+07					42.5745	1.60699e+07		42.8333	1.60078e+07		48.8601	1.50152e+07
	42.5357	1.61213e+07		42.5357	1.61213e+07		42.7233	1.60122e+07		43.7649	1.54679e+07		47.3439	1.51711e+07					42.5831	1.60887e+07		42.8362	1.60265e+07		48.8626	1.50316e+07
	42.537	1.61402e+07		42.537	1.61402e+07		42.7244	1.6031e+07		43.765	1.54874e+07		47.3443	1.51888e+07					42.5857	1.61074e+07		42.837	1.6045e+07		48.8648	1.50491e+07
	42.5374	1.6159e+07		42.5374	1.6159e+07		42.7247	1.60499e+07		43.7653	1.55069e+07		47.347	1.5206e+07					42.5858	1.61264e+07		42.8373	1.60636e+07		48.8679	1.50657e+07
	42.5376	1.61792e+07		42.5376	1.61792e+07		42.7373	1.60687e+07		43.7673	1.55264e+07		47.3604	1.52235e+07					42.593	1.61453e+07		42.8393	1.60824e+07		48.8694	1.50831e+07
	42.5404	1.61981e+07		42.5404	1.61981e+07		42.7397	1.60875e+07		43.7685	1.55446e+07		47.3645	1.52406e+07					42.6005	1.61642e+07		42.8408	1.61013e+07		48.8766	1.50996e+07
	42.5431	1.62183e+07		42.5431	1.62183e+07		42.7426	1.61063e+07		43.77	1.55643e+07		47.3678	1.52582e+07					42.6076	1.61832e+07		42.8415	1.612e+07		48.878	1.51171e+07
	42.5459	1.62377e+07		42.5459	1.62377e+07		42.7431	1.61265e+07		43.7706	1.55824e+07		47.3752	1.52759e+07					42.6122	1.62018e+07		42.8468	1.61393e+07		48.8821	1.51337e+07
	42.5475	1.62565e+07		42.5475	1.62565e+07		42.7439	1.61463e+07		43.773	1.56006e+07		47.3767	1.52935e+07					42.6126	1.62209e+07		42.848	1.61594e+07		48.8829	1.51501e+07
	42.55	1.62754e+07		42.55	1.62754e+07		42.7503	1.61655e+07		43.7744	1.56188e+07		47.3771	1.5311e+07					42.6131	1.62398e+07		42.8482	1.61784e+07		48.8839	1.51667e+07
	42.5517	1.62944e+07		42.5517	1.62944e+07		42.7517	1.61857e+07		43.7755	1.5637e+07		47.379	1.53287e+07					42.6133	1.62585e+07		42.852	1.61985e+07		48.8912	1.51832e+07
	42.5532	1.63133e+07		42.5532	1.63133e+07		42.752	1.62045e+07		43.7792	1.56552e+07		47.3801	1.53463e+07					42.616	1.62775e+07		42.8522	1.62179e+07		48.9053	1.51997e+07
	42.5537	1.63321e+07		42.5537	1.63321e+07		42.7526	1.62246e+07		43.7795	1.56748e+07		47.3844	1.53633e+07					42.6203	1.62964e+07		42.8551	1.62365e+07		48.907	1.52165e+07
	42.5556	1.63511e+07		42.5556	1.63511e+07		42.7544	1.62445e+07		43.7799	1.56943e+07		47.3847	1.53809e+07					42.6291	1.63152e+07		42.8668	1.62552e+07		48.9099	1.5233e+07
	42.5572	1.637e+07		42.5572	1.637e+07		42.7552	1.62631e+07		43.7812	1.57138e+07		47.39	1.53985e+07					42.6333	1.63356e+07		42.868	1.6274e+07		48.9206	1.52496e+07
	42.5578	1.63902e+07		42.5578	1.63902e+07		42.7582	1.62819e+07		43.7837	1.57333e+07		47.3973	1.54161e+07					42.6348	1.63545e+07		42.8719	1.62925e+07		48.922	1.52661e+07
	42.5608	1.6409e+07		42.5608	1.6409e+07		42.7613	1.63008e+07		43.7837	1.57528e+07		47.4035	1.54336e+07					42.6408	1.63734e+07		42.8752	1.63118e+07		48.9271	1.52825e+07
	42.5618	1.64277e+07		42.5618	1.64277e+07		42.7686	1.63195e+07		43.7843	1.57723e+07		47.4082	1.54509e+07					42.6448	1.63922e+07		42.8756	1.63306e+07		48.9327	1.52991e+07
	42.5667	1.64464e+07		42.5667	1.64464e+07		42.7749	1.63382e+07		43.7871	1.57918e+07		47.4082	1.54684e+07					42.6502	1.64111e+07		42.877	1.63494e+07		48.9445	1.53164e+07
	42.5679	1.64663e+07		42.5679	1.64663e+07		42.7799	1.6357e+07		43.7881	1.581e+07		47.4084	1.54859e+07					42.6531	1.64306e+07		42.8781	1.63692e+07		48.9485	1.53339e+07
	42.5684	1.64851e+07		42.5684	1.64851e+07		42.7848	1.63758e+07		43.7885	1.58284e+07		47.4099	1.55035e+07					42.654	1.64494e+07		42.88	1.6389e+07		48.9511	1.53508e+07
	42.5734	1.65053e+07		42.5734	1.65053e+07		42.7849	1.63945e+07		43.7886	1.58466e+07		47.4107	1.5521e+07					42.6608	1.64693e+07		42.8802	1.64076e+07		48.9554	1.53673e+07
	42.5741	1.65243e+07		42.5741	1.65243e+07		42.7859	1.64131e+07		43.7905	1.58661e+07		47.4117	1.55385e+07					42.6612	1.64888e+07		42.887	1.64264e+07		48.9577	1.53837e+07
	42.5745	1.65431e+07		42.5745	1.65431e+07		42.7885	1.64318e+07		43.7914	1.58856e+07		47.4141	1.55562e+07					42.6623	1.65087e+07		42.8872	1.6445e+07		48.9636	1.54002e+07
	42.5831	1.65619e+07		42.5831	1.65619e+07		42.7892	1.64519e+07		43.7921	1.59038e+07		47.4172	1.55737e+07					42.6688	1.65275e+07		42.8906	1.64637e+07		48.9638	1.54176e+07
	42.5857	1.65807e+07		42.5857	1.65807e+07		42.7892	1.64721e+07		43.7935	1.59219e+07		47.4202	1.55913e+07					42.6701	1.65465e+07		42.8937	1.64825e+07		48.9647	1.54345e+07
	42.5858	1.65996e+07		42.5858	1.65996e+07		42.791	1.6492e+07		43.7938	1.59414e+07		47.4302	1.56085e+07					42.6718	1.65651e+07		42.8947	1.65025e+07		48.9672	1.54509e+07
	42.593	1.66185e+07		42.593	1.66185e+07		42.7916	1.65121e+07		43.7945	1.5961e+07		47.4365	1.56256e+07					42.6743	1.65838e+07		42.8971	1.65214e+07		48.9707	1.54674e+07
	42.6005	1.66374e+07		42.6005	1.66374e+07		42.7935	1.65308e+07		43.7946	1.59791e+07		47.4386	1.56431e+07					42.6747	1.66025e+07		42.8978	1.65401e+07		48.971	1.54849e+07
	42.6076	1.66564e+07		42.6076	1.66564e+07		42.7975	1.65494e+07		43.7961	1.59973e+07		47.4408	1.56613e+07					42.6767	1.66227e+07		42.9005	1.65589e+07		48.9711	1.55013e+07
	42.6122	1.66751e+07		42.6122	1.66751e+07		42.8001	1.65681e+07		43.7996	1.60155e+07		47.4483	1.56788e+07					42.6775	1.66416e+07		42.9007	1.65776e+07		48.9718	1.55178e+07
	42.6126	1.66941e+07		42.6126	1.66941e+07		42.8034	1.65867e+07		43.8001	1.60349e+07		47.4499	1.56963e+07					42.6798	1.66618e+07		42.9014	1.65964e+07		48.974	1.55343e+07
	42.6131	1.6713e+07		42.6131	1.6713e+07		42.8125	1.66065e+07		43.8011	1.60532e+07		47.4506	1.57139e+07					42.6808	1.66807e+07		42.9068	1.6615e+07		48.9797	1.55507e+07
	42.6133	1.67318e+07		42.6133	1.67318e+07		42.8155	1.66252e+07		43.8015	1.60727e+07		47.4542	1.57314e+07					42.6835	1.67006e+07		42.9086	1.66338e+07		48.9828	1.55672e+07
	42.616	1.67507e+07		42.616	1.67507e+07		42.8236	1.66439e+07		43.8018	1.60922e+07		47.4565	1.5749e+07					42.6836	1.67193e+07		42.9089	1.66525e+07		48.9851	1.55846e+07
	42.6203	1.67696e+07		42.6203	1.67696e+07		42.8261	1.66626e+07		43.8039	1.61106e+07		47.4592	1.57665e+07					42.6877	1.67382e+07		42.9101	1.66712e+07		48.9913	1.5601e+07
	42.6291	1.67884e+07		42.6291	1.67884e+07		42.8263	1.66813e+07		43.8105	1.613e+07		47.4614	1.57841e+07					42.6913	1.67569e+07		42.9125	1.66899e+07		48.9922	1.56175e+07
	42.6333	1.68088e+07		42.6333	1.68088e+07		42.8288	1.67013e+07		43.8117	1.61482e+07		47.4686	1.58012e+07					42.6921	1.67754e+07		42.9134	1.67096e+07		48.9946	1.5636e+07
	42.6348	1.68278e+07		42.6348	1.68278e+07		42.8288	1.67201e+07		43.815	1.61677e+07		47.4692	1.58188e+07					42.6953	1.67943e+07		42.9171	1.67293e+07		49.0027	1.56525e+07
	42.637	1.68479e+07		42.637	1.68479e+07		42.8317	1.67388e+07		43.8153	1.61858e+07		47.4718	1.58359e+07					42.6962	1.68131e+07		42.9239	1.6748e+07		49.0031	1.567e+07
	42.6408	1.68667e+07		42.6408	1.68667e+07		42.8332	1.67576e+07		43.8155	1.62041e+07		47.4738	1.58534e+07					42.6979	1.68327e+07		42.9241	1.67665e+07		49.0071	1.56864e+07
	42.6448	1.68856e+07		42.6448	1.68856e+07		42.8333	1.67765e+07		43.816	1.62223e+07		47.4743	1.58706e+07					42.6979	1.68516e+07		42.9397	1.67865e+07		49.0076	1.57028e+07
	42.6502	1.69045e+07		42.6502	1.69045e+07		42.8354	1.67951e+07		43.8169	1.62403e+07		47.479	1.58881e+07					42.6981	1.68703e+07		42.9419	1.68062e+07		49.0093	1.57192e+07
	42.6531	1.69239e+07		42.6531	1.69239e+07		42.8362	1.68138e+07		43.8181	1.62598e+07		47.4902	1.59057e+07					42.7005	1.68891e+07		42.9423	1.68246e+07		49.0096	1.57378e+07
	42.654	1.69428e+07		42.654	1.69428e+07		42.837	1.68323e+07		43.8194	1.62779e+07		47.494	1.59231e+07					42.7011	1.69091e+07		42.9429	1.68432e+07		49.0126	1.57543e+07
	42.6597	1.69629e+07		42.6597	1.69629e+07		42.8373	1.68509e+07		43.8198	1.62974e+07		47.4966	1.59406e+07					42.704	1.69292e+07		42.943	1.68621e+07		49.0156	1.57709e+07
	42.6608	1.69828e+07		42.6608	1.69828e+07		42.8393	1.68697e+07		43.8326	1.63156e+07		47.4971	1.59582e+07					42.7045	1.69494e+07		42.9473	1.68812e+07		49.0159	1.57871e+07
	42.6612	1.70023e+07		42.6612	1.70023e+07		42.8408	1.68886e+07		43.8329	1.63337e+07		47.4995	1.59757e+07					42.7054	1.69682e+07		42.9632	1.69009e+07		49.0194	1.58036e+07
	42.6623	1.70222e+07		42.6623	1.70222e+07		42.8415	1.69073e+07		43.8334	1.63532e+07		47.5076	1.59938e+07					42.711	1.69871e+07		42.9634	1.69207e+07		49.0244	1.582e+07
	42.6688	1.70409e+07		42.6688	1.70409e+07		42.8461	1.69259e+07		43.8362	1.63712e+07		47.5167	1.60114e+07					42.7128	1.70058e+07		42.9655	1.69393e+07		49.0305	1.58364e+07
	42.6701	1.70599e+07		42.6701	1.70599e+07		42.8468	1.69452e+07		43.8373	1.63894e+07		47.5282	1.60283e+07					42.7149	1.70246e+07		42.967	1.69593e+07		49.0335	1.58528e+07
	42.6718	1.70785e+07		42.6718	1.70785e+07		42.848	1.69653e+07		43.8412	1.64076e+07		47.5324	1.60458e+07					42.7171	1.70435e+07		42.9706	1.69794e+07		49.0359	1.58692e+07
	42.6743	1.70973e+07		42.6743	1.70973e+07		42.8482	1.69843e+07		43.8454	1.64256e+07		47.5357	1.60634e+07					42.7214	1.70637e+07		42.9743	1.69979e+07		49.0375	1.58851e+07
	42.6747	1.7116e+07		42.6747	1.7116e+07		42.852	1.70044e+07		43.8461	1.64438e+07		47.5435	1.60809e+07					42.7222	1.70824e+07		42.9762	1.70166e+07		49.0394	1.59015e+07
	42.6767	1.71362e+07		42.6767	1.71362e+07		42.8551	1.70231e+07		43.8464	1.64632e+07		47.5453	1.60984e+07					42.7227	1.71026e+07		42.9791	1.70352e+07		49.0525	1.5918e+07
	42.6775	1.71551e+07		42.6775	1.71551e+07		42.8596	1.70419e+07		43.8489	1.64827e+07		47.5471	1.61159e+07					42.7233	1.71215e+07		42.9791	1.70552e+07		49.0552	1.59354e+07
	42.6798	1.71753e+07		42.6798	1.71753e+07		42.8668	1.70605e+07		43.8504	1.65009e+07		47.5471	1.6133e+07					42.7244	1.71403e+07		42.9808	1.70746e+07		49.0608	1.59519e+07
	42.6808	1.71942e+07		42.6808	1.71942e+07		42.868	1.70793e+07		43.8508	1.65191e+07		47.549	1.61506e+07					42.7247	1.71592e+07		42.984	1.70932e+07		49.0633	1.59683e+07
	42.6823	1.72143e+07		42.6823	1.72143e+07		42.8704	1.70994e+07		43.8511	1.65372e+07		47.554	1.6168e+07					42.7271	1.7178e+07		42.9862	1.71116e+07		49.0731	1.59848e+07
	42.6835	1.72342e+07		42.6835	1.72342e+07		42.8756	1.71182e+07		43.8511	1.65566e+07		47.5636	1.61851e+07					42.7373	1.71968e+07		42.9893	1.71303e+07		49.0749	1.60012e+07
	42.6836	1.72529e+07		42.6836	1.72529e+07		42.877	1.7137e+07		43.8519	1.65748e+07		47.5748	1.62025e+07					42.7397	1.72156e+07		42.9908	1.71488e+07		49.0799	1.60177e+07
	42.6877	1.72718e+07		42.6877	1.72718e+07		42.8781	1.71568e+07		43.853	1.65942e+07		47.5791	1.62199e+07					42.7421	1.7235e+07		42.992	1.71688e+07		49.0835	1.60341e+07
	42.6913	1.72904e+07		42.6913	1.72904e+07		42.88	1.71766e+07		43.8542	1.66137e+07		47.5797	1.62374e+07					42.7426	1.72538e+07		42.9922	1.71882e+07		49.0875	1.60505e+07
	42.6921	1.7309e+07		42.6921	1.7309e+07		42.8802	1.71952e+07		43.8547	1.66331e+07		47.5803	1.62549e+07					42.7431	1.7274e+07		42.994	1.72082e+07		49.0917	1.60668e+07
	42.6953	1.73279e+07		42.6953	1.73279e+07		42.8861	1.72153e+07		43.8557	1.66515e+07		47.5806	1.62725e+07					42.7439	1.72938e+07		42.9992	1.7227e+07		49.0921	1.60831e+07
	42.6962	1.73467e+07		42.6962	1.73467e+07		42.887	1.7234e+07		43.8562	1.66709e+07		47.5822	1.62896e+07					42.7492	1.73131e+07		42.9996	1.72454e+07		49.0954	1.60995e+07
	42.6979	1.73663e+07		42.6979	1.73663e+07		42.8872	1.72527e+07		43.8563	1.66892e+07		47.5863	1.63071e+07					42.7517	1.73332e+07		43.0003	1.72641e+07		49.0987	1.6116e+07
	42.6979	1.73851e+07		42.6979	1.73851e+07		42.8872	1.72713e+07		43.8572	1.67076e+07		47.5912	1.63245e+07					42.752	1.7352e+07		43.0007	1.72825e+07		49.1172	1.61324e+07
	42.6981	1.74039e+07		42.6981	1.74039e+07		42.8889	1.72913e+07		43.8573	1.67258e+07		47.594	1.6342e+07					42.7526	1.73722e+07		43.0079	1.73013e+07		49.1173	1.61486e+07
	42.7005	1.74227e+07		42.7005	1.74227e+07		42.8906	1.731e+07		43.8597	1.67453e+07		47.5959	1.63594e+07					42.7544	1.7392e+07		43.0084	1.732e+07		49.1176	1.6165e+07
	42.7011	1.74427e+07		42.7011	1.74427e+07		42.8932	1.73285e+07		43.862	1.67647e+07		47.5961	1.63769e+07					42.7552	1.74107e+07		43.0084	1.73386e+07		49.119	1.61814e+07
	42.704	1.74628e+07		42.704	1.74628e+07		42.8937	1.73473e+07		43.8623	1.67843e+07		47.5982	1.63943e+07					42.7582	1.74295e+07		43.0112	1.73573e+07		49.1242	1.61978e+07
	42.7045	1.7483e+07		42.7045	1.7483e+07		42.8947	1.73673e+07		43.8629	1.68024e+07		47.5988	1.64118e+07					42.7613	1.74484e+07		43.0118	1.73759e+07		49.125	1.62146e+07
	42.7054	1.75018e+07		42.7054	1.75018e+07		42.8971	1.73862e+07		43.863	1.68218e+07		47.6057	1.64287e+07					42.7749	1.7467e+07		43.012	1.73962e+07		49.1276	1.62319e+07
	42.711	1.75207e+07		42.711	1.75207e+07		42.8978	1.74049e+07		43.8652	1.68413e+07		47.6105	1.64462e+07					42.7799	1.74858e+07		43.016	1.74165e+07		49.1353	1.62484e+07
	42.7128	1.75394e+07		42.7128	1.75394e+07		42.898	1.74234e+07		43.8652	1.68595e+07		47.6137	1.64636e+07					42.7848	1.75046e+07		43.0202	1.74351e+07		49.1363	1.62648e+07
	42.7149	1.75582e+07		42.7149	1.75582e+07		42.9005	1.74422e+07		43.8678	1.68776e+07		47.6154	1.64811e+07					42.7849	1.75234e+07		43.0204	1.74537e+07		49.1386	1.62811e+07
	42.7171	1.7577e+07		42.7171	1.7577e+07		42.9007	1.74609e+07		43.8699	1.68956e+07		47.6155	1.64981e+07					42.7859	1.75419e+07		43.0225	1.74722e+07		49.1478	1.62975e+07
	42.7214	1.75972e+07		42.7214	1.75972e+07		42.9014	1.74797e+07		43.8705	1.6915e+07		47.6201	1.65156e+07					42.7885	1.75606e+07		43.0226	1.74908e+07		49.1486	1.63147e+07
	42.7222	1.7616e+07		42.7222	1.7616e+07		42.906	1.74984e+07		43.8723	1.69344e+07		47.6219	1.65326e+07					42.7892	1.75807e+07		43.0241	1.75094e+07		49.151	1.63311e+07
	42.7227	1.76362e+07		42.7227	1.76362e+07		42.9068	1.75171e+07		43.875	1.69526e+07		47.6248	1.65497e+07					42.7892	1.76009e+07		43.0256	1.75291e+07		49.1547	1.63475e+07
	42.7233	1.7655e+07		42.7233	1.7655e+07		42.9086	1.75358e+07		43.8752	1.69706e+07		47.6272	1.65671e+07					42.7916	1.76211e+07		43.0257	1.75478e+07		49.1559	1.63639e+07
	42.7244	1.76739e+07		42.7244	1.76739e+07		42.9101	1.75545e+07		43.8757	1.699e+07		47.6307	1.65841e+07					42.7935	1.76397e+07		43.0266	1.75664e+07		49.1567	1.63803e+07
	42.7247	1.76928e+07		42.7247	1.76928e+07		42.9125	1.75732e+07		43.8761	1.70082e+07		47.6376	1.66015e+07					42.7975	1.76583e+07		43.0284	1.7585e+07		49.1577	1.63967e+07
	42.7373	1.77116e+07		42.7373	1.77116e+07		42.9134	1.75929e+07		43.8768	1.70263e+07		47.6378	1.6619e+07					42.8001	1.7677e+07		43.0342	1.7605e+07		49.1639	1.64131e+07
	42.7397	1.77304e+07		42.7397	1.77304e+07		42.9171	1.76127e+07		43.8784	1.70443e+07		47.6395	1.66365e+07					42.8125	1.76969e+07		43.0366	1.76247e+07		49.1679	1.64294e+07
	42.7421	1.77498e+07		42.7421	1.77498e+07		42.923	1.76316e+07		43.8784	1.70625e+07		47.6404	1.66539e+07					42.8136	1.77155e+07		43.0432	1.76444e+07		49.1731	1.64458e+07
	42.7426	1.77686e+07		42.7426	1.77686e+07		42.9239	1.76502e+07		43.8793	1.70806e+07		47.6408	1.66713e+07					42.8155	1.77342e+07		43.0486	1.76643e+07		49.1747	1.64621e+07
	42.7431	1.77888e+07		42.7431	1.77888e+07		42.9247	1.76688e+07		43.8837	1.70987e+07		47.642	1.66888e+07					42.8177	1.77528e+07		43.0522	1.76829e+07		49.1752	1.64795e+07
	42.7439	1.78086e+07		42.7439	1.78086e+07		42.9334	1.76888e+07		43.884	1.71182e+07		47.6458	1.67062e+07					42.8236	1.77715e+07		43.0557	1.77015e+07		49.1771	1.64959e+07
	42.7492	1.78279e+07		42.7492	1.78279e+07		42.9389	1.77088e+07		43.8854	1.71363e+07		47.6471	1.67236e+07					42.8261	1.77902e+07		43.0587	1.77216e+07		49.1881	1.65122e+07
	42.7503	1.7847e+07		42.7503	1.7847e+07		42.9397	1.77288e+07		43.8894	1.71546e+07		47.6533	1.67407e+07					42.8263	1.7809e+07		43.0602	1.77401e+07		49.1905	1.65286e+07
	42.7517	1.78672e+07		42.7517	1.78672e+07		42.9411	1.77487e+07		43.8896	1.71726e+07		47.6568	1.67582e+07					42.8281	1.78276e+07		43.0619	1.77592e+07		49.1922	1.65454e+07
	42.752	1.7886e+07		42.752	1.7886e+07		42.9419	1.77685e+07		43.8908	1.71907e+07		47.6624	1.67753e+07					42.8288	1.78464e+07		43.0655	1.77778e+07		49.1923	1.65621e+07
	42.7526	1.79061e+07		42.7526	1.79061e+07		42.9423	1.77869e+07		43.8912	1.72102e+07		47.6642	1.67923e+07					42.8317	1.78651e+07		43.0689	1.77964e+07		49.1951	1.65784e+07
	42.7544	1.7926e+07		42.7544	1.7926e+07		42.9429	1.78055e+07		43.8966	1.72284e+07		47.6684	1.68098e+07					42.8322	1.78851e+07		43.0718	1.7815e+07		49.2036	1.65949e+07
	42.7552	1.79447e+07		42.7552	1.79447e+07		42.943	1.78243e+07		43.8968	1.72465e+07		47.6697	1.68272e+07					42.8332	1.79039e+07		43.0724	1.78336e+07		49.2042	1.66113e+07
	42.7582	1.79635e+07		42.7582	1.79635e+07		42.9442	1.78429e+07		43.8976	1.72646e+07		47.6723	1.68442e+07					42.8333	1.79227e+07		43.0733	1.78521e+07		49.2047	1.66277e+07
	42.7613	1.79823e+07		42.7613	1.79823e+07		42.9479	1.78616e+07		43.8985	1.72841e+07		47.6723	1.68613e+07					42.8354	1.79413e+07		43.0775	1.78708e+07		49.205	1.66461e+07
	42.7686	1.8001e+07		42.7686	1.8001e+07		42.9589	1.78803e+07		43.8991	1.73035e+07		47.6767	1.68788e+07					42.8362	1.796e+07		43.0784	1.78893e+07		49.2066	1.66647e+07
	42.7749	1.80197e+07		42.7749	1.80197e+07		42.9589	1.7899e+07		43.8995	1.7323e+07		47.6915	1.68962e+07					42.837	1.79785e+07		43.0788	1.79077e+07		49.2152	1.66811e+07
	42.7799	1.80385e+07		42.7799	1.80385e+07		42.959	1.7919e+07		43.9006	1.73413e+07		47.6927	1.6913e+07					42.8373	1.79972e+07		43.0814	1.79277e+07		49.2156	1.66974e+07
	42.7848	1.80573e+07		42.7848	1.80573e+07		42.9632	1.79387e+07		43.9024	1.73594e+07		47.6928	1.69304e+07					42.8393	1.80159e+07		43.0819	1.79463e+07		49.2181	1.67139e+07
	42.7849	1.80761e+07		42.7849	1.80761e+07		42.9634	1.79584e+07		43.9026	1.73775e+07		47.6957	1.69479e+07					42.8408	1.80349e+07		43.082	1.79659e+07		49.2262	1.67303e+07
	42.7859	1.80946e+07		42.7859	1.80946e+07		42.9655	1.79771e+07		43.9026	1.73955e+07		47.6979	1.69649e+07					42.8415	1.80535e+07		43.0837	1.79845e+07		49.2353	1.67467e+07
	42.7885	1.81133e+07		42.7885	1.81133e+07		42.967	1.79971e+07		43.9033	1.74135e+07		47.7013	1.69823e+07					42.8461	1.80721e+07		43.087	1.8003e+07		49.2353	1.67631e+07
	42.7892	1.81334e+07		42.7892	1.81334e+07		42.9706	1.80172e+07		43.9077	1.74316e+07		47.7035	1.69994e+07					42.8468	1.80915e+07		43.0906	1.80217e+07		49.2415	1.67794e+07
	42.7892	1.81536e+07		42.7892	1.81536e+07		42.9743	1.80357e+07		43.9081	1.7451e+07		47.7102	1.70168e+07					42.848	1.81116e+07		43.0931	1.80414e+07		49.2423	1.67958e+07
	42.791	1.81735e+07		42.791	1.81735e+07		42.9762	1.80543e+07		43.9081	1.74705e+07		47.7118	1.70337e+07					42.8482	1.81305e+07		43.095	1.80605e+07		49.2454	1.68121e+07
	42.7916	1.81936e+07		42.7916	1.81936e+07		42.9791	1.8073e+07		43.9102	1.749e+07		47.7212	1.70511e+07					42.852	1.81507e+07		43.1031	1.80805e+07		49.2511	1.68285e+07
	42.7935	1.82123e+07		42.7935	1.82123e+07		42.9791	1.8093e+07		43.9106	1.75094e+07		47.7236	1.70688e+07					42.8522	1.817e+07		43.1083	1.8099e+07		49.2536	1.68447e+07
	42.7975	1.82309e+07		42.7975	1.82309e+07		42.9808	1.81124e+07		43.9108	1.75288e+07		47.7239	1.70862e+07					42.8551	1.81886e+07		43.1088	1.81189e+07		49.257	1.6862e+07
	42.8001	1.82496e+07		42.8001	1.82496e+07		42.9821	1.81309e+07		43.9111	1.75483e+07		47.7242	1.71036e+07					42.8596	1.82074e+07		43.1099	1.81374e+07		49.2586	1.68784e+07
	42.8125	1.82694e+07		42.8125	1.82694e+07		42.9862	1.81493e+07		43.9137	1.75664e+07		47.7262	1.71216e+07					42.8668	1.82261e+07		43.1117	1.81561e+07		49.2602	1.68947e+07
	42.8136	1.8288e+07		42.8136	1.8288e+07		42.9886	1.81679e+07		43.9144	1.75858e+07		47.7269	1.71391e+07					42.868	1.82449e+07		43.1148	1.81747e+07		49.2616	1.69121e+07
	42.8155	1.83067e+07		42.8155	1.83067e+07		42.9886	1.81865e+07		43.9146	1.76053e+07		47.7277	1.71564e+07					42.8704	1.8265e+07		43.1156	1.81932e+07		49.2623	1.69285e+07
	42.8177	1.83253e+07		42.8177	1.83253e+07		42.9893	1.82051e+07		43.916	1.76236e+07		47.7312	1.71738e+07					42.8719	1.82836e+07		43.1202	1.82117e+07		49.2663	1.69448e+07
	42.8236	1.83441e+07		42.8236	1.83441e+07		42.9908	1.82236e+07		43.9163	1.76417e+07		47.7361	1.71908e+07					42.8752	1.83029e+07		43.1209	1.82303e+07		49.269	1.69611e+07
	42.8261	1.83628e+07		42.8261	1.83628e+07		42.992	1.82436e+07		43.9199	1.76613e+07		47.737	1.72082e+07					42.8756	1.83217e+07		43.1242	1.82487e+07		49.2788	1.69776e+07
	42.8263	1.83815e+07		42.8263	1.83815e+07		42.9922	1.82631e+07		43.9201	1.76795e+07		47.7439	1.72256e+07					42.877	1.83405e+07		43.1343	1.82672e+07		49.2792	1.69949e+07
	42.8288	1.84015e+07		42.8288	1.84015e+07		42.994	1.82831e+07		43.9206	1.76989e+07		47.748	1.72426e+07					42.8781	1.83603e+07		43.1347	1.82856e+07		49.2865	1.70133e+07
	42.8288	1.84202e+07		42.8288	1.84202e+07		42.9992	1.83018e+07		43.9251	1.77169e+07		47.7506	1.72597e+07					42.88	1.838e+07		43.1362	1.83042e+07		49.2908	1.70306e+07
	42.8317	1.8439e+07		42.8317	1.8439e+07		42.9996	1.83203e+07		43.926	1.7735e+07		47.7545	1.72766e+07					42.8802	1.83987e+07		43.1383	1.83228e+07		49.2943	1.7047e+07
	42.8322	1.8459e+07		42.8322	1.8459e+07		43.0003	1.83389e+07		43.9262	1.7753e+07		47.7568	1.72938e+07					42.8861	1.84187e+07		43.1397	1.83421e+07		49.2988	1.70633e+07
	42.8332	1.84778e+07		42.8332	1.84778e+07		43.0007	1.83573e+07		43.9286	1.77713e+07		47.7684	1.73112e+07					42.887	1.84374e+07		43.1397	1.83612e+07		49.3012	1.70797e+07
	42.8333	1.84966e+07		42.8333	1.84966e+07		43.0026	1.83761e+07		43.9294	1.77893e+07		47.7698	1.73286e+07					42.8872	1.84561e+07		43.1399	1.838e+07		49.3036	1.7096e+07
	42.8354	1.85152e+07		42.8354	1.85152e+07		43.0079	1.83948e+07		43.9305	1.78075e+07		47.7702	1.73456e+07					42.8872	1.84748e+07		43.1406	1.83999e+07		49.3059	1.71122e+07
	42.8362	1.85339e+07		42.8362	1.85339e+07		43.0084	1.84136e+07		43.9334	1.78256e+07		47.776	1.73625e+07					42.8889	1.84948e+07		43.1422	1.84185e+07		49.3078	1.71295e+07
	42.837	1.85524e+07		42.837	1.85524e+07		43.0084	1.84322e+07		43.9345	1.78436e+07		47.7819	1.73799e+07					42.8906	1.85134e+07		43.1428	1.84371e+07		49.3088	1.71468e+07
	42.8373	1.85711e+07		42.8373	1.85711e+07		43.0107	1.84507e+07		43.9349	1.78631e+07		47.7874	1.73972e+07					42.8937	1.85322e+07		43.1452	1.84556e+07		49.3093	1.71641e+07
	42.8393	1.85898e+07		42.8393	1.85898e+07		43.0111	1.84694e+07		43.9362	1.78814e+07		47.7877	1.74142e+07					42.8947	1.85522e+07		43.1507	1.84743e+07		49.3095	1.71804e+07
	42.8408	1.86088e+07		42.8408	1.86088e+07		43.0112	1.84881e+07		43.9364	1.79008e+07		47.7907	1.74315e+07					42.8971	1.85711e+07		43.151	1.84929e+07		49.3102	1.71967e+07
	42.8415	1.86274e+07		42.8415	1.86274e+07		43.0118	1.85067e+07		43.9404	1.79202e+07		47.7943	1.74489e+07					42.8978	1.85898e+07		43.1512	1.85112e+07		49.3124	1.7213e+07
	42.8461	1.8646e+07		42.8461	1.8646e+07		43.012	1.8527e+07		43.9415	1.79396e+07		47.797	1.74662e+07					42.9005	1.86086e+07		43.1514	1.85312e+07		49.313	1.72294e+07
	42.8468	1.86653e+07		42.8468	1.86653e+07		43.016	1.85473e+07		43.9423	1.79577e+07		47.7978	1.74832e+07					42.9007	1.86273e+07		43.155	1.85497e+07		49.3173	1.72456e+07
	42.848	1.86855e+07		42.848	1.86855e+07		43.0202	1.85659e+07		43.9428	1.79758e+07		47.7993	1.75005e+07					42.9014	1.86461e+07		43.1584	1.85681e+07		49.3199	1.7262e+07
	42.8482	1.87044e+07		42.8482	1.87044e+07		43.0226	1.85844e+07		43.9428	1.79938e+07		47.8019	1.75178e+07					42.906	1.86648e+07		43.1601	1.85867e+07		49.3218	1.72782e+07
	42.852	1.87246e+07		42.852	1.87246e+07		43.0241	1.86031e+07		43.9442	1.80118e+07		47.8024	1.75352e+07					42.9068	1.86835e+07		43.1608	1.86052e+07		49.3363	1.72946e+07
	42.8522	1.87439e+07		42.8551	1.87432e+07		43.0243	1.86216e+07		43.9442	1.80298e+07		47.8034	1.75527e+07					42.9086	1.87022e+07		43.1616	1.86236e+07		49.3453	1.73108e+07
	42.8551	1.87625e+07		42.8596	1.8762e+07		43.0252	1.86416e+07		43.9485	1.80479e+07		47.8079	1.75696e+07					42.9101	1.87209e+07		43.1685	1.86422e+07		49.3455	1.73272e+07
	42.8596	1.87813e+07		42.8668	1.87807e+07		43.0256	1.86612e+07		43.949	1.80672e+07		47.8099	1.75869e+07					42.9125	1.87396e+07		43.169	1.86609e+07		49.3485	1.73435e+07
	42.8668	1.88e+07		42.868	1.87995e+07		43.0269	1.86812e+07		43.9551	1.80866e+07		47.8124	1.76042e+07					42.9134	1.87594e+07		43.17	1.86805e+07		49.3487	1.73598e+07
	42.868	1.88188e+07		42.8704	1.88196e+07		43.0284	1.86997e+07		43.9555	1.81046e+07		47.8165	1.76215e+07					42.9171	1.87791e+07		43.1729	1.86989e+07		49.3524	1.7376e+07
	42.8704	1.88389e+07		42.8719	1.88381e+07		43.0342	1.87198e+07		43.9572	1.81227e+07		47.8172	1.76385e+07					42.923	1.8798e+07		43.1766	1.87173e+07		49.3589	1.73923e+07
	42.8719	1.88575e+07		42.8752	1.88574e+07		43.0366	1.87394e+07		43.9594	1.81408e+07		47.8241	1.76555e+07					42.9239	1.88166e+07		43.1776	1.87359e+07		49.3652	1.74096e+07
	42.8752	1.88768e+07		42.8756	1.88762e+07		43.0384	1.87593e+07		43.9617	1.81602e+07		47.8242	1.76725e+07					42.9241	1.88351e+07		43.1777	1.87542e+07		49.3691	1.74259e+07
	42.8756	1.88956e+07		42.877	1.8895e+07		43.0462	1.87779e+07		43.9637	1.81795e+07		47.8249	1.76897e+07					42.9247	1.88538e+07		43.1802	1.87728e+07		49.3695	1.74422e+07
	42.877	1.89144e+07		42.8781	1.89148e+07		43.0481	1.87965e+07		43.9698	1.8199e+07		47.8329	1.77071e+07					42.9334	1.88737e+07		43.1803	1.87914e+07		49.37	1.74586e+07
	42.8781	1.89342e+07		42.88	1.89346e+07		43.0486	1.88164e+07		43.9712	1.82172e+07		47.837	1.77246e+07					42.9397	1.88937e+07		43.1808	1.88111e+07		49.3732	1.74761e+07
	42.88	1.89539e+07		42.8802	1.89532e+07		43.0522	1.88349e+07		43.9733	1.82352e+07		47.8393	1.77415e+07					42.9411	1.89137e+07		43.1811	1.88309e+07		49.3739	1.74923e+07
	42.8802	1.89726e+07		42.8861	1.89733e+07		43.0557	1.88536e+07		43.9764	1.82533e+07		47.846	1.77595e+07					42.9419	1.89334e+07		43.1819	1.88492e+07		49.3742	1.75086e+07
	42.8861	1.89926e+07		42.887	1.8992e+07		43.0583	1.88735e+07		43.9774	1.82713e+07		47.857	1.77769e+07					42.9423	1.89519e+07		43.1871	1.88677e+07		49.3769	1.75248e+07
	42.887	1.90113e+07		42.8872	1.90107e+07		43.0587	1.88935e+07		43.9799	1.82894e+07		47.8614	1.77942e+07					42.9429	1.89705e+07		43.1881	1.88877e+07		49.3815	1.75411e+07
	42.8872	1.903e+07		42.8872	1.90294e+07		43.0597	1.89121e+07		43.9834	1.83076e+07		47.8615	1.78112e+07					42.943	1.89893e+07		43.1897	1.89076e+07		49.393	1.75574e+07
	42.8872	1.90487e+07		42.8889	1.90493e+07		43.0602	1.89307e+07		43.9835	1.8327e+07		47.867	1.78286e+07					42.9442	1.90079e+07		43.1918	1.89263e+07		49.3934	1.75744e+07
	42.8889	1.90687e+07		42.8906	1.9068e+07		43.0655	1.89493e+07		43.9841	1.83462e+07		47.8743	1.78459e+07					42.9473	1.90271e+07		43.1958	1.8945e+07		49.4112	1.75908e+07
	42.8906	1.90873e+07		42.8937	1.90868e+07		43.0689	1.89679e+07		43.9853	1.83656e+07		47.8755	1.78632e+07					42.9479	1.90458e+07		43.1978	1.89642e+07		49.4126	1.76069e+07
	42.8937	19106095		42.8947	1.91068e+07		43.0718	1.89865e+07		43.9875	1.83836e+07		47.8766	1.78803e+07					42.9589	1.90644e+07		43.1988	1.89829e+07		49.4145	1.76231e+07
	42.8947	1.91261e+07		42.8971	1.91257e+07		43.0724	1.9005e+07		43.9932	1.8403e+07		47.8804	1.78972e+07					42.9589	1.90832e+07		43.1995	1.90016e+07		49.4163	1.76394e+07
	42.8971	1.9145e+07		42.8978	1.91444e+07		43.0725	1.90236e+07		43.9956	1.84212e+07		47.8809	1.79141e+07					42.9632	1.91029e+07		43.1997	1.90201e+07		49.4163	1.76557e+07
	42.8978	1.91637e+07		42.9005	1.91632e+07		43.0733	1.90422e+07		43.9961	1.84404e+07		47.8815	1.79315e+07					42.9634	1.91226e+07		43.2017	1.90387e+07		49.4173	1.7672e+07
	42.9005	1.91825e+07		42.9007	1.91819e+07		43.0775	1.90608e+07		43.9963	1.84598e+07		47.8818	1.79488e+07					42.9655	1.91413e+07		43.2036	1.90572e+07		49.4245	1.76884e+07
	42.9007	1.92012e+07		42.9014	1.92007e+07		43.0814	1.90808e+07		43.9978	1.84793e+07		47.8825	1.79661e+07					42.967	1.91613e+07		43.2047	1.90757e+07		49.4281	1.77047e+07
	42.9014	1.922e+07		42.906	1.92194e+07		43.0819	1.90994e+07		43.9994	1.84974e+07		47.8859	1.7983e+07					42.9706	1.91814e+07		43.2091	1.90942e+07		49.4287	1.7721e+07
	42.906	1.92387e+07		42.9068	1.92381e+07		43.082	1.9119e+07		44.0005	1.85154e+07		47.8908	1.80003e+07					42.9743	1.91999e+07		43.2114	1.91127e+07		49.4348	1.77372e+07
	42.9068	1.92574e+07		42.9086	1.92568e+07		43.0837	1.91376e+07		44.0006	1.85347e+07		47.8917	1.80176e+07					42.9762	1.92185e+07		43.2159	1.91312e+07		49.4399	1.77535e+07
	42.9086	1.92761e+07		42.9101	1.92755e+07		43.087	1.91561e+07		44.0035	1.8554e+07		47.8943	1.80349e+07					42.9791	1.92372e+07		43.2189	1.91497e+07		49.4432	1.77698e+07
	42.9101	1.92948e+07		42.9125	1.92942e+07		43.0896	1.91746e+07		44.0042	1.85734e+07		47.8957	1.80522e+07					42.9791	1.92572e+07		43.2191	1.91681e+07		49.4453	1.7786e+07
	42.9125	1.93135e+07		42.9134	1.93139e+07		43.0906	1.91933e+07		44.0056	1.85914e+07		47.8963	1.80696e+07					42.9808	1.92766e+07		43.2285	1.91864e+07		49.4458	1.78023e+07
	42.9134	1.93333e+07		42.9171	1.93337e+07		43.0931	1.9213e+07		44.0057	1.86095e+07		47.8964	1.8087e+07					42.984	1.92951e+07		43.2309	1.92056e+07		49.4483	1.78186e+07
	42.9171	1.9353e+07		42.923	1.93525e+07		43.1031	1.92329e+07		44.0057	1.86289e+07		47.8983	1.81044e+07					42.9862	1.93136e+07		43.2332	1.92239e+07		49.4484	1.78348e+07
	42.923	1.93719e+07		42.9239	1.93712e+07		43.1083	1.92515e+07		44.0065	1.86471e+07		47.9118	1.81217e+07					42.9886	1.93322e+07		43.2349	1.92424e+07		49.4499	1.7851e+07
	42.9239	1.93905e+07		42.9241	1.93897e+07		43.1088	1.92714e+07		44.0069	1.86665e+07		47.912	1.81397e+07					42.9886	1.93507e+07		43.235	1.92609e+07		49.4556	1.78673e+07
	42.9241	1.9409e+07		42.9247	1.94083e+07		43.1099	1.92899e+07		44.0076	1.86848e+07		47.9136	1.8157e+07					42.9893	1.93694e+07		43.2373	1.92793e+07		49.4606	1.78845e+07
	42.9247	1.94277e+07		42.9334	1.94283e+07		43.1117	1.93085e+07		44.0092	1.87029e+07		47.9142	1.81743e+07					42.9908	1.93879e+07		43.2374	1.92978e+07		49.4622	1.79007e+07
	42.9334	1.94476e+07		42.9389	1.94483e+07		43.1148	1.93271e+07		44.0102	1.8721e+07		47.9156	1.81916e+07					42.992	1.94079e+07		43.2409	1.93163e+07		49.4631	1.7917e+07
	42.9389	1.94676e+07		42.9397	1.94683e+07		43.1156	1.93457e+07		44.0127	1.8739e+07		47.9174	1.82089e+07					42.9922	1.94273e+07		43.2412	1.93348e+07		49.4661	1.79332e+07
	42.9397	1.94876e+07		42.9411	1.94882e+07		43.1173	1.93642e+07		44.0139	1.87584e+07		47.9181	1.82259e+07					42.994	1.94474e+07		43.2444	1.93532e+07		49.4689	1.79504e+07
	42.9411	1.95076e+07		42.9419	1.9508e+07		43.1202	1.93827e+07		44.0145	1.87777e+07		47.9202	1.82428e+07					42.9992	1.94661e+07		43.245	1.93717e+07		49.4689	1.79677e+07
	42.9419	1.95273e+07		42.9423	1.95264e+07		43.1202	1.94012e+07		44.023	1.87971e+07		47.9224	1.82601e+07					42.9996	1.94845e+07		43.2451	1.93902e+07		49.4691	1.7984e+07
	42.9423	1.95457e+07		42.9429	1.9545e+07		43.1209	1.94197e+07		44.0236	1.88164e+07		47.9345	1.82774e+07					43.0003	1.95032e+07		43.2453	1.941e+07		49.4711	1.80001e+07
	42.9429	1.95643e+07		42.943	1.95638e+07		43.1343	1.94383e+07		44.0241	1.88344e+07		47.9381	1.82943e+07					43.0007	1.95216e+07		43.2483	1.94285e+07		49.4755	1.80163e+07
	42.943	1.95832e+07		42.9442	1.95824e+07		43.1347	1.94567e+07		44.0243	1.88523e+07		47.9406	1.83113e+07					43.0026	1.95403e+07		43.2524	1.94472e+07		49.4757	1.80325e+07
	42.9442	1.96018e+07		42.9479	1.96011e+07		43.1362	1.94752e+07		44.0252	1.88717e+07		47.9446	1.83285e+07					43.0079	1.95591e+07		43.2532	1.94658e+07		49.4842	1.80491e+07
	42.9473	1.96209e+07		42.9589	1.96198e+07		43.1383	1.94939e+07		44.0257	1.88898e+07		47.9486	1.83458e+07					43.0084	1.95779e+07		43.2541	1.94844e+07		49.486	1.80654e+07
	42.9479	1.96396e+07		42.9589	1.96385e+07		43.1397	1.95132e+07		44.0298	1.89079e+07		47.9502	1.83629e+07					43.0084	1.95965e+07		43.2551	1.95029e+07		49.49	1.80817e+07
	42.9589	1.96582e+07		42.959	1.96585e+07		43.1399	1.9532e+07		44.0303	1.89272e+07		47.9552	1.83798e+07					43.0107	1.9615e+07		43.2562	1.95213e+07		49.4969	1.8098e+07
	42.9589	1.9677e+07		42.9632	1.96782e+07		43.1406	1.95519e+07		44.0316	1.89466e+07		47.9554	1.8397e+07					43.0111	1.96337e+07		43.2572	1.95403e+07		49.4969	1.81143e+07
	42.959	1.96969e+07		42.9634	1.96979e+07		43.1422	1.95704e+07		44.0323	1.8966e+07		47.9626	1.84138e+07					43.0112	1.96524e+07		43.2584	1.95587e+07		49.4977	1.81305e+07
	42.9632	1.97167e+07		42.9655	1.97166e+07		43.1428	1.9589e+07		44.0329	1.8984e+07		47.9693	1.84311e+07					43.0118	1.9671e+07		43.2605	1.95786e+07		49.4978	1.81468e+07
	42.9634	1.97364e+07		42.967	1.97366e+07		43.1438	1.96075e+07		44.0375	1.90034e+07		47.9695	1.84484e+07					43.012	1.96913e+07		43.261	1.95971e+07		49.4981	1.8163e+07
	42.9655	1.9755e+07		42.9706	1.97567e+07		43.1452	1.9626e+07		44.0401	1.90227e+07		47.9799	1.84653e+07					43.016	1.97116e+07		43.2615	1.96154e+07		49.5053	1.81793e+07
	42.967	1.97751e+07		42.9743	1.97752e+07		43.1507	1.96447e+07		44.041	1.90406e+07		47.9801	1.84827e+07					43.0202	1.97301e+07		43.264	1.96337e+07		49.5053	1.81955e+07
	42.9706	1.97951e+07		42.9762	1.97938e+07		43.151	1.96633e+07		44.0425	1.90589e+07		47.9844	1.84999e+07					43.0225	1.97487e+07		43.2646	1.96522e+07		49.5058	1.82119e+07
	42.9743	1.98136e+07		42.9791	1.98125e+07		43.1512	1.96816e+07		44.0455	1.90783e+07		47.987	1.85172e+07					43.0226	1.97672e+07		43.2653	1.96705e+07		49.5102	1.82281e+07
	42.9762	1.98323e+07		42.9791	1.98325e+07		43.1513	1.97001e+07		44.0461	1.90964e+07		47.9884	1.85345e+07					43.0241	1.97859e+07		43.2655	1.96904e+07		49.5105	1.82444e+07
	42.9791	1.98509e+07		42.9808	1.98519e+07		43.1514	1.97201e+07		44.047	1.91157e+07		47.9897	1.85518e+07					43.0243	1.98044e+07		43.2736	1.97089e+07		49.5121	1.82606e+07
	42.9791	1.9871e+07		42.984	1.98704e+07		43.155	1.97386e+07		44.0497	1.91336e+07		47.9897	1.8569e+07					43.0256	1.98241e+07		43.2738	1.97275e+07		49.5131	1.82769e+07
	42.9808	1.98904e+07		42.9862	1.98889e+07		43.1601	1.97572e+07		44.05	1.91529e+07		47.9908	1.85863e+07					43.0284	1.98427e+07		43.2743	1.9746e+07		49.5133	1.82931e+07
	42.984	1.99089e+07		42.9886	1.99075e+07		43.1616	1.97756e+07		44.0501	1.9171e+07		47.9945	1.86032e+07					43.0342	1.98627e+07		43.2771	1.97645e+07		49.5273	1.83094e+07
	42.9862	1.99273e+07		42.9886	1.9926e+07		43.1685	1.97941e+07		44.0506	1.91903e+07		47.9957	1.86204e+07					43.0366	1.98823e+07		43.2789	1.97828e+07		49.5308	1.83257e+07
	42.9886	1.9946e+07		42.9893	1.99447e+07		43.169	1.98129e+07		44.0511	1.92097e+07		47.9959	1.86374e+07					43.0384	1.99023e+07		43.28	1.98013e+07		49.5316	1.83419e+07
	42.9886	1.99645e+07		42.9908	1.99632e+07		43.17	1.98324e+07		44.0531	1.92276e+07		47.9984	1.86547e+07					43.0432	1.99219e+07		43.2806	1.98198e+07		49.5319	1.83581e+07
	42.9893	1.99832e+07		42.992	1.99832e+07		43.1727	1.98508e+07		44.0536	1.92456e+07		47.9988	1.86716e+07					43.0462	1.99405e+07		43.2812	1.98382e+07		49.5349	1.83743e+07
	42.9908	2.00017e+07		42.9922	2.00027e+07		43.1729	1.98692e+07		44.0561	1.9265e+07		47.9989	1.86888e+07					43.0481	1.99591e+07		43.2833	1.98578e+07		49.5364	1.83906e+07
	42.992	2.00217e+07		42.994	2.00227e+07		43.1776	1.98879e+07		44.0592	1.92842e+07		48.0123	1.87061e+07					43.0486	1.9979e+07		43.2853	1.98762e+07		49.5407	1.84068e+07
	42.9922	2.00411e+07		42.9992	2.00414e+07		43.1802	1.99064e+07		44.0593	1.93021e+07		48.0123	1.87234e+07					43.0522	1.99976e+07		43.287	1.98947e+07		49.5415	1.8423e+07
	42.994	2.00611e+07		42.9996	2.00598e+07		43.1803	1.99251e+07		44.0597	1.93215e+07		48.0215	1.87407e+07					43.0557	2.00162e+07		43.2881	1.99132e+07		49.5428	1.84392e+07
	42.9992	2.00798e+07		43.0003	2.00785e+07		43.1808	1.99447e+07		44.0608	1.93408e+07		48.0242	1.8758e+07					43.0587	2.00363e+07		43.2894	1.99316e+07		49.5533	1.84555e+07
	42.9996	2.00983e+07		43.0007	2.00969e+07		43.1811	1.99645e+07		44.0609	1.93589e+07		48.0248	1.87753e+07					43.0597	2.00549e+07		43.2899	1.99502e+07		49.5571	1.84716e+07
	43.0003	2.01169e+07		43.0026	2.01156e+07		43.1819	1.99829e+07		44.0619	1.9377e+07		48.0263	1.87926e+07					43.0602	2.00734e+07		43.291	1.99688e+07		49.5616	1.84878e+07
	43.0007	2.01354e+07		43.0079	2.01344e+07		43.1856	2.00013e+07		44.0637	1.93964e+07		48.0271	1.88098e+07					43.0619	2.00925e+07		43.2912	1.99873e+07		49.5619	1.8504e+07
	43.0026	2.01541e+07		43.0084	2.01532e+07		43.1871	2.00198e+07		44.0644	1.94158e+07		48.0298	1.8827e+07					43.0655	2.01111e+07		43.3014	2.00058e+07		49.5641	1.85203e+07
	43.0079	2.01729e+07		43.0084	2.01718e+07		43.1881	2.00397e+07		44.0668	1.94339e+07		48.0313	1.88443e+07					43.0689	2.01297e+07		43.3029	2.00256e+07		49.5667	1.85365e+07
	43.0084	2.01916e+07		43.0107	2.01903e+07		43.1897	2.00596e+07		44.0693	1.94518e+07		48.0342	1.88612e+07					43.0718	2.01483e+07		43.304	2.00451e+07		49.5676	1.85528e+07
	43.0084	2.02102e+07		43.0111	2.0209e+07		43.1918	2.00783e+07		44.0718	1.94705e+07		48.0346	1.8878e+07					43.0724	2.01668e+07		43.3044	2.00634e+07		49.5725	1.857e+07
	43.0107	2.02288e+07		43.0112	2.02277e+07		43.1958	2.0097e+07		44.0739	1.94885e+07		48.0356	1.8895e+07					43.0725	2.01854e+07		43.3053	2.00819e+07		49.5733	1.85866e+07
	43.0111	2.02475e+07		43.0118	2.02463e+07		43.1988	2.01157e+07		44.0746	1.95066e+07		48.0365	1.89119e+07					43.0733	2.0204e+07		43.3061	2.01004e+07		49.5736	1.86038e+07
	43.0112	2.02662e+07		43.012	2.02666e+07		43.1995	2.01344e+07		44.0755	1.95246e+07		48.0401	1.89292e+07					43.0775	2.02226e+07		43.3065	2.01202e+07		49.5739	1.862e+07
	43.0118	2.02848e+07		43.016	2.02869e+07		43.1997	2.01529e+07		44.0789	1.95427e+07		48.0471	1.89464e+07					43.0788	2.02411e+07		43.3065	2.01398e+07		49.5741	1.86362e+07
	43.012	2.03051e+07		43.0202	2.03055e+07		43.2017	2.01715e+07		44.0804	1.9562e+07		48.0477	1.89637e+07					43.0814	2.0261e+07		43.3067	2.01583e+07		49.5742	1.86524e+07
	43.016	2.03253e+07		43.0225	2.0324e+07		43.2036	2.019e+07		44.0817	1.95814e+07		48.0524	1.89805e+07					43.0819	2.02796e+07		43.3082	2.01768e+07		49.578	1.86686e+07
	43.0202	2.03439e+07		43.0226	2.03425e+07		43.2047	2.02085e+07		44.0819	1.95994e+07		48.0535	1.89977e+07					43.082	2.02993e+07		43.3082	2.01953e+07		49.5813	1.86871e+07
	43.0225	2.03624e+07		43.0241	2.03612e+07		43.2085	2.02282e+07		44.0831	1.96175e+07		48.0543	1.9015e+07					43.0837	2.03178e+07		43.3087	2.02138e+07		49.5816	1.87034e+07
	43.0226	2.0381e+07		43.0243	2.03797e+07		43.2091	2.02467e+07		44.0835	1.96366e+07		48.0557	1.90323e+07					43.087	2.03364e+07		43.327	2.02336e+07		49.583	1.87196e+07
	43.0241	2.03996e+07		43.0252	2.03997e+07		43.2114	2.02652e+07		44.0849	1.9656e+07		48.0571	1.90499e+07					43.0896	2.03549e+07		43.3271	2.02527e+07		49.587	1.87358e+07
	43.0243	2.04182e+07		43.0256	2.04193e+07		43.2119	2.02839e+07		44.0889	1.96753e+07		48.0602	1.90671e+07					43.0906	2.03735e+07		43.3294	2.02725e+07		49.5911	1.87521e+07
	43.0252	2.04381e+07		43.0269	2.04393e+07		43.2142	2.03026e+07		44.0913	1.96946e+07		48.064	1.90839e+07					43.0931	2.03932e+07		43.3305	2.02923e+07		49.5989	1.87683e+07
	43.0256	2.04578e+07		43.0284	2.04578e+07		43.2152	2.03211e+07		44.0914	1.97126e+07		48.0661	1.91011e+07					43.095	2.04123e+07		43.331	2.03107e+07		49.6017	1.87854e+07
	43.0269	2.04777e+07		43.0342	2.04779e+07		43.2159	2.03396e+07		44.0927	1.9732e+07		48.0665	1.91183e+07					43.1031	2.04323e+07		43.3346	2.03292e+07		49.602	1.88016e+07
	43.0284	2.04963e+07		43.0366	2.04975e+07		43.2175	2.03587e+07		44.0938	1.97519e+07		48.0707	1.91355e+07					43.1083	2.04508e+07		43.3381	2.03476e+07		49.6051	1.88178e+07
	43.0342	2.05164e+07		43.0384	2.05174e+07		43.2189	2.03771e+07		44.0956	1.97712e+07		48.0708	1.91524e+07					43.1088	2.04708e+07		43.3394	2.03661e+07		49.6071	1.88339e+07
	43.0366	2.0536e+07		43.0432	2.05371e+07		43.2191	2.03956e+07		44.0965	1.97893e+07		48.0711	1.91692e+07					43.1099	2.04893e+07		43.3398	2.03845e+07		49.6081	1.88505e+07
	43.0384	2.05559e+07		43.0462	2.05556e+07		43.2234	2.04141e+07		44.0966	1.98073e+07		48.0714	1.9186e+07					43.1117	2.05079e+07		43.3428	2.04029e+07		49.6086	1.88667e+07
	43.0432	2.05756e+07		43.0481	2.05742e+07		43.2285	2.04324e+07		44.0979	1.98254e+07		48.0723	1.92029e+07					43.1148	2.05265e+07		43.3439	2.04212e+07		49.61	1.88829e+07
	43.0462	2.05941e+07		43.0486	2.05941e+07		43.2292	2.04509e+07		44.0995	1.98433e+07		48.0735	1.92201e+07					43.1156	2.05451e+07		43.3455	2.04396e+07		49.6103	1.88991e+07
	43.0481	2.06127e+07		43.0522	2.06127e+07		43.2293	2.04708e+07		44.0995	1.98614e+07		48.075	1.92369e+07					43.1202	2.05636e+07		43.3488	2.04593e+07		49.6129	1.89157e+07
	43.0486	2.06326e+07		43.0557	2.06314e+07		43.2294	2.04892e+07		44.1	1.98795e+07		48.0755	1.92541e+07					43.1209	2.05821e+07		43.3516	2.04777e+07		49.6152	1.89318e+07
	43.0522	2.06512e+07		43.0583	2.06513e+07		43.2308	2.05077e+07		44.1	1.98974e+07		48.0802	1.9271e+07					43.1242	2.06005e+07		43.358	2.04961e+07		49.6228	1.89479e+07
	43.0557	2.06699e+07		43.0587	2.06713e+07		43.2323	2.05263e+07		44.1034	1.99169e+07		48.0827	1.92878e+07					43.1343	2.06191e+07		43.3639	2.05144e+07		49.6282	1.89641e+07
	43.0583	2.06898e+07		43.0597	2.06899e+07		43.2332	2.05446e+07		44.1038	1.99362e+07		48.1089	1.9305e+07					43.1347	2.06375e+07		43.3689	2.05327e+07		49.6291	1.89803e+07
	43.0587	2.07098e+07		43.0602	2.07085e+07		43.2349	2.05631e+07		44.1044	1.99555e+07		48.109	1.93223e+07					43.1362	2.0656e+07		43.3705	2.05511e+07		49.6296	1.89964e+07
	43.0597	2.07284e+07		43.0619	2.07276e+07		43.235	2.05816e+07		44.1068	1.99748e+07		48.1102	1.93391e+07					43.1383	2.06747e+07		43.3739	2.05695e+07		49.6356	1.90125e+07
	43.0602	2.0747e+07		43.0655	2.07461e+07		43.2351	2.06e+07		44.1082	1.99929e+07		48.1117	1.93559e+07					43.1397	2.06939e+07		43.3742	2.0588e+07		49.6373	1.90287e+07
	43.0619	2.07661e+07		43.0689	2.07647e+07		43.2373	2.06185e+07		44.1117	2.00109e+07		48.1178	1.93726e+07					43.1397	2.07131e+07		43.3758	2.06065e+07		49.6399	1.90449e+07
	43.0655	2.07846e+07		43.0718	2.07833e+07		43.2374	2.06369e+07		44.1162	2.00288e+07		48.1185	1.93897e+07					43.1399	2.07318e+07		43.3778	2.06256e+07		49.6404	1.90611e+07
	43.0689	2.08032e+07		43.0724	2.08019e+07		43.2409	2.06555e+07		44.1175	2.00471e+07		48.1191	1.94065e+07					43.1406	2.07518e+07		43.3844	2.0644e+07		49.6404	1.90773e+07
	43.0718	2.08218e+07		43.0725	2.08205e+07		43.2409	2.0674e+07		44.1189	2.00664e+07		48.1193	1.94237e+07					43.1422	2.07703e+07		43.3879	2.06625e+07		49.6437	1.90944e+07
	43.0724	2.08404e+07		43.0733	2.0839e+07		43.2412	2.06925e+07		44.1196	2.00843e+07		48.1206	1.9441e+07					43.1428	2.07889e+07		43.388	2.06809e+07		49.6443	1.91106e+07
	43.0725	2.08589e+07		43.0775	2.08577e+07		43.2444	2.07109e+07		44.1212	2.01035e+07		48.1213	1.94578e+07					43.1452	2.08075e+07		43.3886	2.06993e+07		49.6444	1.91268e+07
	43.0733	2.08775e+07		43.0788	2.08761e+07		43.245	2.07294e+07		44.1221	2.01215e+07		48.1217	1.9475e+07					43.1507	2.08261e+07		43.392	2.07178e+07		49.646	1.91434e+07
	43.0775	2.08962e+07		43.0814	2.08961e+07		43.2453	2.07492e+07		44.1243	2.01408e+07		48.1231	1.94922e+07					43.151	2.08447e+07		43.3967	2.07362e+07		49.6469	1.91596e+07
	43.0788	2.09146e+07		43.0819	2.09147e+07		43.2483	2.07677e+07		44.1252	2.01588e+07		48.1249	1.95091e+07					43.1512	2.08631e+07		43.398	2.07547e+07		49.6469	1.91758e+07
	43.0814	2.09346e+07		43.082	2.09343e+07		43.2524	2.07864e+07		44.1263	2.01781e+07		48.1289	1.9526e+07					43.1514	2.0883e+07		43.4009	2.07745e+07		49.6502	1.9192e+07
	43.0819	2.09532e+07		43.0837	2.09529e+07		43.2532	2.08048e+07		44.1316	2.01973e+07		48.1335	1.95432e+07					43.155	2.09015e+07		43.41	2.07928e+07		49.6549	1.92081e+07
	43.082	2.09728e+07		43.087	2.09714e+07		43.2532	2.08235e+07		44.1321	2.02167e+07		48.1359	1.95604e+07					43.1584	2.092e+07		43.4116	2.08126e+07		49.6569	1.92243e+07
	43.0837	2.09914e+07		43.0873	2.09907e+07		43.2541	2.08421e+07		44.1333	2.02347e+07		48.1396	1.95776e+07					43.1601	2.09386e+07		43.4131	2.08309e+07		49.6634	1.92406e+07
	43.087	2.10099e+07		43.0896	2.10092e+07		43.2551	2.08605e+07		44.1347	2.0254e+07		48.1419	1.95944e+07					43.1608	2.0957e+07		43.4149	2.08492e+07		49.6647	1.92567e+07
	43.0896	2.10284e+07		43.0906	2.10278e+07		43.2562	2.0879e+07		44.1368	2.02721e+07		48.1506	1.96113e+07					43.1616	2.09755e+07		43.4234	2.0869e+07		49.6679	1.92748e+07
	43.0906	2.10471e+07		43.0931	2.10475e+07		43.2562	2.08974e+07		44.137	2.02914e+07		48.1521	1.96284e+07					43.1672	2.09988e+07		43.4312	2.08888e+07		49.677	1.9291e+07
	43.0931	2.10667e+07		43.095	2.10666e+07		43.2565	2.09173e+07		44.1385	2.03095e+07		48.153	1.96452e+07					43.1685	2.10173e+07		43.4313	2.09073e+07		49.6776	1.93072e+07
	43.095	2.10859e+07		43.1031	2.10866e+07		43.2571	2.09358e+07		44.1399	2.03288e+07		48.1586	1.9662e+07					43.169	2.1036e+07		43.4337	2.09257e+07		49.6811	1.93233e+07
	43.1031	2.11059e+07		43.1083	2.11051e+07		43.2584	2.09542e+07		44.1412	2.03481e+07		48.1605	1.96789e+07					43.17	2.10556e+07		43.4343	2.09441e+07		49.6812	1.93395e+07
	43.1083	2.11244e+07		43.1088	2.11251e+07		43.2592	2.09741e+07		44.1418	2.03672e+07		48.1698	1.96962e+07					43.1727	2.1074e+07		43.4357	2.09623e+07		49.6932	1.93556e+07
	43.1088	2.11443e+07		43.1099	2.11436e+07		43.2605	2.09939e+07		44.1424	2.03866e+07		48.1716	1.9713e+07					43.1729	2.10924e+07		43.436	2.09807e+07		49.695	1.93718e+07
	43.1099	2.11628e+07		43.1117	2.11622e+07		43.261	2.10124e+07		44.1435	2.04046e+07		48.1784	1.97301e+07					43.1766	2.11108e+07		43.4373	2.09992e+07		49.6977	1.9388e+07
	43.1117	2.11815e+07		43.1148	2.11808e+07		43.264	2.10307e+07		44.1436	2.04226e+07		48.1824	1.9747e+07					43.1776	2.11294e+07		43.4397	2.10176e+07		49.7017	1.94041e+07
	43.1148	2.12001e+07		43.1156	2.11994e+07		43.2642	2.10492e+07		44.1463	2.04406e+07		48.184	1.97638e+07					43.1777	2.11478e+07		43.4437	2.10361e+07		49.7066	1.94207e+07
	43.1156	2.12186e+07		43.1202	2.12179e+07		43.2646	2.10677e+07		44.1465	2.04599e+07		48.1937	1.9781e+07					43.1802	2.11663e+07		43.4441	2.10543e+07		49.7075	1.94368e+07
	43.1202	2.12372e+07		43.1202	2.12364e+07		43.2653	2.1086e+07		44.1482	2.04792e+07		48.1946	1.97982e+07					43.1803	2.1185e+07		43.4471	2.10727e+07		49.7096	1.94529e+07
	43.1202	2.12557e+07		43.1209	2.12549e+07		43.2655	2.11059e+07		44.1544	2.04972e+07		48.1948	1.98154e+07					43.1808	2.12046e+07		43.4473	2.10909e+07		49.7117	1.94694e+07
	43.1209	2.12742e+07		43.1242	2.12734e+07		43.2736	2.11244e+07		44.1552	2.05152e+07		48.2011	1.98322e+07					43.1811	2.12244e+07		43.4485	2.11093e+07		49.7119	1.94856e+07
	43.1242	2.12926e+07		43.1343	2.12919e+07		43.2738	2.11442e+07		44.1588	2.05332e+07		48.2034	1.98489e+07					43.1819	2.12428e+07		43.4499	2.11276e+07		49.7131	1.95018e+07
	43.1343	2.13112e+07		43.1347	2.13103e+07		43.2743	2.11627e+07		44.1596	2.05513e+07		48.2061	1.98658e+07					43.1856	2.12612e+07		43.4503	2.11473e+07		49.7146	1.9518e+07
	43.1347	2.13295e+07		43.1362	2.13288e+07		43.2758	2.11814e+07		44.1618	2.05707e+07		48.2084	1.98829e+07					43.1871	2.12797e+07		43.4503	2.11671e+07		49.7155	1.95342e+07
	43.1362	2.13481e+07		43.1383	2.13475e+07		43.2771	2.11998e+07		44.1631	2.05901e+07		48.2093	1.98997e+07					43.1881	2.12996e+07		43.4526	2.11856e+07		49.716	1.95503e+07
	43.1383	2.13668e+07		43.1397	2.13668e+07		43.2789	2.12181e+07		44.1678	2.06094e+07		48.2093	1.99169e+07					43.1897	2.13195e+07		43.4544	2.12053e+07		49.7167	1.95664e+07
	43.1397	2.1386e+07		43.1399	2.13856e+07		43.28	2.12367e+07		44.1692	2.06286e+07		48.212	1.99341e+07					43.1918	2.13382e+07		43.4609	2.12236e+07		49.7202	1.95826e+07
	43.1397	2.14051e+07		43.1406	2.14055e+07		43.2806	2.12551e+07		44.1761	2.06479e+07		48.2207	1.99509e+07					43.1958	2.13569e+07		43.4612	2.12418e+07		49.7221	1.95992e+07
	43.1399	2.14239e+07		43.1422	2.1424e+07		43.2812	2.12736e+07		44.1777	2.06659e+07		48.2228	1.99681e+07					43.1978	2.13761e+07		43.4656	2.12603e+07		49.7245	1.96153e+07
	43.1406	2.14438e+07		43.1428	2.14426e+07		43.2833	2.12931e+07		44.1784	2.06839e+07		48.2254	1.99852e+07					43.1988	2.13948e+07		43.4669	2.12786e+07		49.7265	1.96315e+07
	43.1422	2.14624e+07		43.1452	2.14612e+07		43.2853	2.13115e+07		44.179	2.07031e+07		48.2277	2.0002e+07					43.1995	2.14135e+07		43.4677	2.12971e+07		49.7281	1.96477e+07
	43.1428	2.1481e+07		43.1507	2.14798e+07		43.287	2.133e+07		44.1818	2.0721e+07		48.2299	2.00188e+07					43.1997	2.1432e+07		43.4754	2.13156e+07		49.729	1.96638e+07
	43.1452	2.14996e+07		43.151	2.14984e+07		43.2881	2.13485e+07		44.1826	2.07389e+07		48.2326	2.00356e+07					43.2017	2.14506e+07		43.4765	2.13338e+07		49.735	1.968e+07
	43.1507	2.15182e+07		43.1512	2.15168e+07		43.2894	2.13669e+07		44.1829	2.07582e+07		48.2337	2.00527e+07					43.2036	2.14691e+07		43.477	2.13533e+07		49.7396	1.96965e+07
	43.151	2.15368e+07		43.1513	2.15352e+07		43.2899	2.13855e+07		44.1829	2.07774e+07		48.2356	2.00695e+07					43.2047	2.14876e+07		43.4795	2.13717e+07		49.7406	1.97127e+07
	43.1512	2.15552e+07		43.1514	2.15552e+07		43.291	2.14042e+07		44.1831	2.07967e+07		48.2388	2.00866e+07					43.2085	2.15073e+07		43.4834	2.13914e+07		49.7437	1.97288e+07
	43.1513	2.15736e+07		43.155	2.15737e+07		43.2912	2.14226e+07		44.1873	2.0816e+07		48.2439	2.01034e+07					43.2091	2.15258e+07		43.484	2.14098e+07		49.7457	1.9745e+07
	43.1514	2.15936e+07		43.1584	2.15921e+07		43.2935	2.14412e+07		44.1913	2.08353e+07		48.2459	2.01205e+07					43.2114	2.15443e+07		43.4847	2.14281e+07		49.7462	1.97612e+07
	43.155	2.16121e+07		43.1601	2.16107e+07		43.2987	2.14607e+07		44.1924	2.08532e+07		48.2538	2.01374e+07					43.2119	2.1563e+07		43.4853	2.14464e+07		49.7487	1.97773e+07
	43.1584	2.16305e+07		43.1608	2.16292e+07		43.3014	2.14792e+07		44.193	2.08726e+07		48.2559	2.01545e+07					43.2142	2.15817e+07		43.4875	2.14648e+07		49.7494	1.97934e+07
	43.1601	2.16491e+07		43.1616	2.16476e+07		43.3029	2.1499e+07		44.1938	2.08919e+07		48.2563	2.01716e+07					43.2152	2.16002e+07		43.4906	2.14832e+07		49.7524	1.98105e+07
	43.1608	21667551		43.1685	2.16661e+07		43.304	2.15185e+07		44.1959	2.09099e+07		48.2599	2.01887e+07					43.2159	2.16187e+07		43.4921	2.15028e+07		49.7555	1.98267e+07
	43.1616	2.1686e+07		43.169	2.16849e+07		43.3053	2.1537e+07		44.1977	2.09292e+07		48.2629	2.02059e+07					43.2189	2.16371e+07		43.4947	2.15211e+07		49.7573	1.98429e+07
	43.1672	2.17093e+07		43.17	2.17045e+07		43.3061	2.15555e+07		44.1979	2.0947e+07		48.2681	2.0223e+07					43.2191	2.16556e+07		43.4949	2.15395e+07		49.7581	1.98591e+07
	43.1685	2.17278e+07		43.1727	2.17228e+07		43.3065	2.15754e+07		44.1998	2.09664e+07		48.2684	2.02399e+07					43.2234	2.16741e+07		43.4978	2.15584e+07		49.7664	1.98752e+07
	43.169	2.17465e+07		43.1729	2.17413e+07		43.3065	2.15949e+07		44.2021	2.09843e+07		48.2705	2.02566e+07					43.2285	2.16924e+07		43.5025	2.15767e+07		49.7678	1.98914e+07
	43.17	2.17661e+07		43.1766	2.17597e+07		43.3067	2.16134e+07		44.2024	2.10023e+07		48.2724	2.02737e+07					43.2292	2.17109e+07		43.5036	2.15949e+07		49.7705	1.99074e+07
	43.1727	2.17845e+07		43.1776	2.17783e+07		43.3082	2.16319e+07		44.2026	2.10215e+07		48.2743	2.02905e+07					43.2293	2.17308e+07		43.5077	2.16132e+07		49.7746	1.99236e+07
	43.1729	2.18029e+07		43.1777	2.17966e+07		43.3082	2.16504e+07		44.2031	2.10408e+07		48.2776	2.03073e+07					43.2294	2.17492e+07		43.5077	2.16315e+07		49.7785	1.99397e+07
	43.1766	2.18213e+07		43.1802	2.18151e+07		43.3087	2.16689e+07		44.2037	2.1059e+07		48.2777	2.03251e+07					43.2308	2.17677e+07		43.5094	2.16497e+07		49.7817	1.99558e+07
	43.1776	2.184e+07		43.1803	2.18338e+07		43.3111	2.16874e+07		44.2041	2.10783e+07		48.2788	2.03418e+07					43.2309	2.17869e+07		43.5146	2.16679e+07		49.7967	1.99719e+07
	43.1777	2.18583e+07		43.1808	2.18535e+07		43.327	2.17072e+07		44.2048	2.10975e+07		48.2812	2.03585e+07					43.2323	2.18054e+07		43.516	2.16863e+07		49.7971	1.99881e+07
	43.1802	2.18768e+07		43.1811	2.18732e+07		43.3283	2.17257e+07		44.2065	2.11168e+07		48.2829	2.03752e+07					43.2332	2.18238e+07		43.5173	2.1706e+07		49.7982	2.00041e+07
	43.1803	2.18955e+07		43.1819	2.18916e+07		43.3294	2.17454e+07		44.2068	2.11348e+07		48.287	2.0392e+07					43.2349	2.18422e+07		43.5201	2.17244e+07		49.799	2.00201e+07
	43.1808	2.19151e+07		43.1856	2.191e+07		43.3305	2.17652e+07		44.2081	2.11542e+07		48.2946	2.04088e+07					43.235	2.18607e+07		43.5249	2.17433e+07		49.8019	2.00362e+07
	43.1811	2.19349e+07		43.1871	2.19285e+07		43.331	2.17836e+07		44.2095	2.11735e+07		48.3045	2.04258e+07					43.2351	2.18791e+07		43.5259	2.17617e+07		49.8079	2.00523e+07
	43.1819	2.19533e+07		43.1881	2.19485e+07		43.3346	2.18021e+07		44.2105	2.11915e+07		48.3079	2.0443e+07					43.2373	2.18976e+07		43.5275	2.17801e+07		49.8086	2.00684e+07
	43.1856	2.19717e+07		43.1897	2.19684e+07		43.3355	2.18206e+07		44.211	2.12109e+07		48.3089	2.04601e+07					43.2374	2.19161e+07		43.5288	2.17986e+07		49.8086	2.00845e+07
	43.1871	2.19902e+07		43.1918	2.19871e+07		43.3381	2.18389e+07		44.2114	2.12289e+07		48.3103	2.04769e+07					43.2409	2.19346e+07		43.5323	2.18168e+07		49.8193	2.01006e+07
	43.1881	2.20101e+07		43.1958	2.20058e+07		43.339	2.18574e+07		44.2132	2.12483e+07		48.3106	2.0494e+07					43.2409	2.19532e+07		43.5332	2.1835e+07		49.8217	2.01167e+07
	43.1897	2.203e+07		43.1978	2.2025e+07		43.3394	2.18759e+07		44.214	2.12663e+07		48.3113	2.05107e+07					43.2412	2.19716e+07		43.5378	2.18534e+07		49.8249	2.0135e+07
	43.1918	2.20488e+07		43.1988	2.20437e+07		43.3398	2.18943e+07		44.216	2.12856e+07		48.3114	2.05278e+07					43.2444	2.19901e+07		43.5381	2.18731e+07		49.8302	2.01526e+07
	43.1958	2.20675e+07		43.1995	2.20624e+07		43.3399	2.19129e+07		44.2187	2.13035e+07		48.3115	2.05444e+07					43.245	2.20086e+07		43.5392	2.18914e+07		49.8307	2.01687e+07
	43.1978	2.20867e+07		43.1997	2.20809e+07		43.3425	2.19313e+07		44.2193	2.13228e+07		48.3142	2.05615e+07					43.2451	2.2027e+07		43.5466	2.19098e+07		49.8324	2.01871e+07
	43.1988	2.21053e+07		43.2017	2.20995e+07		43.3428	2.19497e+07		44.2226	2.13408e+07		48.3147	2.05784e+07					43.2453	2.20468e+07		43.5487	2.19281e+07		49.8378	2.02041e+07
	43.1995	2.21241e+07		43.2036	2.21179e+07		43.3455	2.19681e+07		44.2234	2.13588e+07		48.3167	2.05951e+07					43.2458	2.20658e+07		43.5532	2.19464e+07		49.8418	2.02203e+07
	43.1997	2.21426e+07		43.2047	2.21365e+07		43.3458	2.19864e+07		44.2259	2.13769e+07		48.3201	2.06121e+07					43.2483	2.20843e+07		43.5544	2.19661e+07		49.8438	2.02363e+07
	43.2017	2.21611e+07		43.2085	2.21562e+07		43.3488	2.20061e+07		44.227	2.13948e+07		48.3244	2.06291e+07					43.2524	2.2103e+07		43.5544	2.19845e+07		49.8511	2.02525e+07
	43.2036	2.21796e+07		43.2091	2.21746e+07		43.3516	2.20245e+07		44.2301	2.1414e+07		48.3286	2.06462e+07					43.2532	2.21216e+07		43.5566	2.20028e+07		49.8528	2.02685e+07
	43.2047	2.21981e+07		43.2114	2.21932e+07		43.3528	2.20429e+07		44.2305	2.1432e+07		48.3293	2.06633e+07					43.2541	2.21402e+07		43.5567	2.20218e+07		49.8538	2.02849e+07
	43.2085	2.22178e+07		43.2119	2.22119e+07		43.3551	2.20613e+07		44.2313	2.145e+07		48.3354	2.06806e+07					43.2551	2.21587e+07		43.5592	2.20415e+07		49.8553	2.03011e+07
	43.2091	2.22363e+07		43.2142	2.22305e+07		43.358	2.20797e+07		44.2317	2.14691e+07		48.3358	2.06977e+07					43.2562	2.21771e+07		43.5631	2.20599e+07		49.8567	2.03175e+07
	43.2114	2.22549e+07		43.2152	2.2249e+07		43.3639	2.2098e+07		44.2345	2.14883e+07		48.3375	2.07143e+07					43.2562	2.21956e+07		43.5632	2.20794e+07		49.8611	2.03337e+07
	43.2119	2.22736e+07		43.2159	2.22675e+07		43.3639	2.21178e+07		44.2368	2.15063e+07		48.3383	2.07314e+07					43.2571	2.2214e+07		43.5677	2.20977e+07		49.8615	2.03498e+07
	43.2142	2.22922e+07		43.2175	2.22866e+07		43.3679	2.21375e+07		44.2379	2.15241e+07		48.3436	2.07482e+07					43.2572	2.22331e+07		43.5711	2.21173e+07		49.8641	2.03659e+07
	43.2152	2.23107e+07		43.2189	2.23051e+07		43.3689	2.21559e+07		44.2392	2.15434e+07		48.3465	2.07653e+07					43.2584	2.22515e+07		43.5721	2.2137e+07		49.8655	2.03821e+07
	43.2159	2.23292e+07		43.2191	2.23235e+07		43.3705	2.21743e+07		44.2393	2.15626e+07		48.3471	2.0782e+07					43.2592	2.22714e+07		43.5772	2.21553e+07		49.8666	2.03982e+07
	43.2175	2.23483e+07		43.2234	2.23421e+07		43.3732	2.21927e+07		44.2411	2.15818e+07		48.3473	2.07991e+07					43.2605	2.22912e+07		43.5798	2.2175e+07		49.8695	2.04153e+07
	43.2189	2.23668e+07		43.2285	2.23604e+07		43.3739	2.22111e+07		44.2435	2.16009e+07		48.3477	2.08157e+07					43.261	2.23097e+07		43.5808	2.21932e+07		49.8736	2.04314e+07
	43.2191	2.23852e+07		43.2292	2.23788e+07		43.3742	2.22296e+07		44.244	2.16189e+07		48.3518	2.08328e+07					43.2615	2.23281e+07		43.5813	2.22115e+07		49.8763	2.04485e+07
	43.2234	2.24037e+07		43.2293	2.23988e+07		43.3758	2.22481e+07		44.2475	2.16382e+07		48.3539	2.08496e+07					43.264	2.23463e+07		43.5845	2.22299e+07		49.8804	2.04655e+07
	43.2285	2.2422e+07		43.2294	2.24172e+07		43.3778	2.22672e+07		44.2514	2.16576e+07		48.3561	2.08664e+07					43.2642	2.23648e+07		43.5886	2.22483e+07		49.8832	2.04821e+07
	43.2292	2.24405e+07		43.2308	2.24357e+07		43.3844	2.22856e+07		44.2524	2.16769e+07		48.3605	2.08834e+07					43.2646	2.23833e+07		43.5894	2.22679e+07		49.8848	2.04982e+07
	43.2293	2.24604e+07		43.2323	2.24542e+07		43.3879	2.23041e+07		44.2527	2.16961e+07		48.3606	2.09005e+07					43.2653	2.24016e+07		43.5907	2.22862e+07		49.8852	2.05144e+07
	43.2294	2.24789e+07		43.2332	2.24726e+07		43.388	2.23225e+07		44.2558	2.17155e+07		48.3639	2.09173e+07					43.2655	2.24215e+07		43.5924	2.23059e+07		49.8906	2.05305e+07
	43.2308	2.24973e+07		43.2349	2.2491e+07		43.3886	2.23408e+07		44.2576	2.17347e+07		48.3649	2.09343e+07					43.2736	2.244e+07		43.5969	2.23255e+07		49.8976	2.05469e+07
	43.2309	2.25165e+07		43.235	2.25095e+07		43.392	2.23594e+07		44.2596	2.17527e+07		48.3665	2.09512e+07					43.2743	2.24585e+07		43.5972	2.23438e+07		49.8987	2.05634e+07
	43.2323	2.2535e+07		43.2351	2.2528e+07		43.3967	2.23778e+07		44.2599	2.17719e+07		48.3667	2.0968e+07					43.2758	2.24772e+07		43.6034	2.23633e+07		49.9058	2.05794e+07
	43.2332	2.25534e+07		43.2373	2.25464e+07		43.397	2.23961e+07		44.2645	2.17912e+07		48.367	2.09847e+07					43.2771	2.24957e+07		43.6048	2.23828e+07		49.9076	2.05955e+07
	43.2349	2.25718e+07		43.2374	2.25649e+07		43.398	2.24146e+07		44.2651	2.18106e+07		48.3695	2.10017e+07					43.2789	2.2514e+07		43.6053	2.24012e+07		49.908	2.06116e+07
	43.235	2.25903e+07		43.2409	2.25834e+07		43.4009	2.24344e+07		44.267	2.18285e+07		48.3801	2.10184e+07					43.28	2.25325e+07		43.6063	2.24195e+07		49.9081	2.06281e+07
	43.2351	2.26088e+07		43.2409	2.2602e+07		43.41	2.24527e+07		44.2679	2.18465e+07		48.3816	2.1035e+07					43.2806	2.2551e+07		43.6068	2.24377e+07		49.9087	2.06445e+07
	43.2373	2.26272e+07		43.2412	2.26204e+07		43.4116	2.24725e+07		44.2709	2.18657e+07		48.3875	2.10521e+07					43.2812	2.25694e+07		43.6085	2.24559e+07		49.9093	2.06606e+07
	43.2374	2.26457e+07		43.2444	2.26389e+07		43.4131	2.24908e+07		44.2725	2.18849e+07		48.392	2.10689e+07					43.2833	2.25889e+07		43.6086	2.24754e+07		49.9106	2.06768e+07
	43.2409	2.26642e+07		43.245	2.26574e+07		43.4149	2.25091e+07		44.2729	2.19041e+07		48.3926	2.10859e+07					43.2853	2.26073e+07		43.6093	2.24951e+07		49.9112	2.06928e+07
	43.2409	2.26828e+07		43.2451	2.26758e+07		43.4229	2.25274e+07		44.2732	2.19221e+07		48.3927	2.11027e+07					43.287	2.26258e+07		43.6116	2.25134e+07		49.9135	2.07089e+07
	43.2412	2.27013e+07		43.2453	2.26956e+07		43.4234	2.25472e+07		44.2739	2.19414e+07		48.3956	2.11194e+07					43.2881	2.26444e+07		43.6125	2.25331e+07		49.917	2.0725e+07
	43.2444	2.27197e+07		43.2458	2.27146e+07		43.4237	2.25659e+07		44.2772	2.19608e+07		48.3983	2.11361e+07					43.2894	2.26628e+07		43.6125	2.25514e+07		49.9184	2.07409e+07
	43.245	2.27382e+07		43.2483	2.27331e+07		43.4312	2.25857e+07		44.2778	2.19801e+07		48.3991	2.11529e+07					43.2899	2.26814e+07		43.615	2.25698e+07		49.9235	2.0757e+07
	43.2451	2.27567e+07		43.2524	2.27518e+07		43.4313	2.26042e+07		44.2779	2.19993e+07		48.4004	2.117e+07					43.291	2.27e+07		43.6154	2.25894e+07		49.9285	2.0773e+07
	43.2453	2.27764e+07		43.2532	2.27702e+07		43.4337	2.26226e+07		44.2789	2.20186e+07		48.4011	2.11866e+07					43.2912	2.27184e+07		43.6162	2.2609e+07		49.9311	2.07891e+07
	43.2458	2.27954e+07		43.2532	2.27889e+07		43.4343	2.2641e+07		44.2813	2.20366e+07		48.4019	2.12033e+07					43.2935	2.2737e+07		43.6176	2.26274e+07		49.9328	2.08052e+07
	43.2483	2.28139e+07		43.2541	2.28075e+07		43.4357	2.26592e+07		44.2818	2.20559e+07		48.4022	2.12201e+07					43.2987	2.27565e+07		43.6235	2.26471e+07		49.9336	2.08216e+07
	43.2524	2.28326e+07		43.2551	2.28259e+07		43.436	2.26776e+07		44.2877	2.20739e+07		48.4092	2.12371e+07					43.3014	2.2775e+07		43.626	2.26667e+07		49.9346	2.08386e+07
	43.2532	2.2851e+07		43.2562	2.28444e+07		43.4373	2.26961e+07		44.288	2.2092e+07		48.4106	2.12538e+07					43.3029	2.27949e+07		43.6274	2.2685e+07		49.9411	2.08546e+07
	43.2532	2.28697e+07		43.2562	2.28628e+07		43.4397	2.27145e+07		44.2895	2.21099e+07		48.4127	2.12703e+07					43.304	2.28144e+07		43.6328	2.27033e+07		49.942	2.08707e+07
	43.2541	2.28883e+07		43.2565	2.28827e+07		43.4437	2.27329e+07		44.29	2.21292e+07		48.4135	2.1287e+07					43.3044	2.28327e+07		43.633	2.27229e+07		49.9435	2.08869e+07
	43.2551	2.29067e+07		43.2571	2.29012e+07		43.4441	2.27512e+07		44.2912	2.2147e+07		48.417	2.13041e+07					43.3053	2.28511e+07		43.634	2.27412e+07		49.9445	2.09038e+07
	43.2562	22925196		43.2584	2.29196e+07		43.4471	2.27696e+07		44.2926	2.21662e+07		48.4196	2.13208e+07					43.3061	2.28696e+07		43.6345	2.27596e+07		49.9519	2.09202e+07
	43.2562	2.29436e+07		43.2592	2.29395e+07		43.4473	2.27878e+07		44.294	2.2184e+07		48.4235	2.13375e+07					43.3065	2.28895e+07		43.6373	2.27778e+07		49.9526	2.09363e+07
	43.2565	2.29635e+07		43.2605	2.29594e+07		43.4485	2.28061e+07		44.2948	2.22018e+07		48.4239	2.13545e+07					43.3065	2.29091e+07		43.6403	2.27961e+07		49.9546	2.09524e+07
	43.2571	2.2982e+07		43.261	2.29779e+07		43.4499	2.28244e+07		44.2951	2.22209e+07		48.4242	2.13716e+07					43.3067	2.29276e+07		43.6423	2.28157e+07		49.955	2.09694e+07
	43.2572	2.3001e+07		43.2615	2.29962e+07		43.4503	2.28442e+07		44.2971	2.22401e+07		48.4247	2.13883e+07					43.3082	2.2946e+07		43.643	2.2834e+07		49.9578	2.09855e+07
	43.2584	2.30194e+07		43.264	2.30144e+07		43.4503	2.28639e+07		44.2975	2.22593e+07		48.4304	2.1405e+07					43.3082	2.29645e+07		43.6433	2.28527e+07		49.9607	2.10015e+07
	43.2592	2.30393e+07		43.2642	2.30329e+07		43.4526	2.28824e+07		44.2984	2.22784e+07		48.432	2.1422e+07					43.3087	2.29831e+07		43.6471	2.28723e+07		49.9637	2.10176e+07
	43.2605	2.30592e+07		43.2646	2.30514e+07		43.4544	2.29022e+07		44.2991	2.22976e+07		48.4328	2.14386e+07					43.3111	2.30015e+07		43.649	2.28906e+07		49.9641	2.10337e+07
	43.261	2.30777e+07		43.2653	2.30698e+07		43.4599	2.29218e+07		44.2997	2.23157e+07		48.4331	2.14557e+07					43.327	2.30213e+07		43.65	2.29102e+07		49.9695	2.10498e+07
	43.2615	2.3096e+07		43.2655	2.30896e+07		43.4609	2.294e+07		44.3015	2.23335e+07		48.4341	2.14734e+07					43.3271	2.30404e+07		43.6538	2.29284e+07		49.9736	2.10659e+07
	43.264	2.31143e+07		43.2736	2.31082e+07		43.4612	2.29583e+07		44.3025	2.23513e+07		48.4357	2.14902e+07					43.3283	2.30589e+07		43.6542	2.29465e+07		49.9737	2.1082e+07
	43.2642	2.31327e+07		43.2738	2.31279e+07		43.4628	2.29767e+07		44.3053	2.23706e+07		48.4397	2.15069e+07					43.3294	2.30787e+07		43.6548	2.29652e+07		49.9785	2.1098e+07
	43.2646	2.31512e+07		43.2743	2.31464e+07		43.4656	2.29951e+07		44.3058	2.23885e+07		48.4442	2.15236e+07					43.3305	2.30985e+07		43.6564	2.29834e+07		49.9816	2.11141e+07
	43.2653	2.31696e+07		43.2758	2.31651e+07		43.4669	2.30134e+07		44.3061	2.24063e+07		48.4442	2.15406e+07					43.331	2.31169e+07		43.659	2.30018e+07		49.9849	2.11302e+07
	43.2655	2.31895e+07		43.2771	2.31836e+07		43.4677	2.30319e+07		44.3061	2.24245e+07		48.4458	2.15577e+07					43.3346	2.31354e+07		43.6612	2.30201e+07		49.9906	2.11463e+07
	43.2736	2.3208e+07		43.2789	2.32019e+07		43.4678	2.30503e+07		44.3072	2.24423e+07		48.4465	2.15747e+07					43.3355	2.31538e+07		43.6654	2.30382e+07		49.9971	2.11623e+07
	43.2738	2.32278e+07		43.28	2.32204e+07		43.4725	2.30687e+07		44.3112	2.24602e+07		48.4499	2.15914e+07					43.3381	2.31722e+07		43.6701	2.30565e+07		50.0041	2.11783e+07
	43.2743	2.32463e+07		43.2806	2.32389e+07		43.4735	2.30871e+07		44.3131	2.24794e+07		48.4502	2.16082e+07					43.339	2.31906e+07		43.6703	2.30748e+07		50.0105	2.11942e+07
	43.2758	2.32649e+07		43.2812	2.32573e+07		43.474	2.31055e+07		44.3135	2.24972e+07		48.4555	2.16252e+07					43.3394	2.32091e+07		43.6718	2.3093e+07		50.0113	2.12102e+07
	43.2771	2.32834e+07		43.2833	2.32768e+07		43.4754	2.3124e+07		44.3138	2.25165e+07		48.4577	2.16418e+07					43.3398	2.32275e+07		43.6748	2.31113e+07		50.0139	2.12262e+07
	43.2789	2.33017e+07		43.2853	2.32952e+07		43.4756	2.31423e+07		44.3139	2.25357e+07		48.4579	2.16585e+07					43.3399	2.32461e+07		43.6758	2.31296e+07		50.014	2.12423e+07
	43.28	2.33202e+07		43.287	2.33137e+07		43.4765	2.31605e+07		44.3147	2.25543e+07		48.4585	2.16752e+07					43.3425	2.32645e+07		43.6781	2.31491e+07		50.0151	2.12583e+07
	43.2806	2.33387e+07		43.2881	2.33323e+07		43.477	2.318e+07		44.3184	2.25723e+07		48.4592	2.16922e+07					43.3428	2.32829e+07		43.6785	2.31674e+07		50.0156	2.12744e+07
	43.2812	2.33572e+07		43.2894	2.33507e+07		43.4795	2.31984e+07		44.3222	2.25915e+07		48.4625	2.17099e+07					43.3439	2.33012e+07		43.6795	2.31858e+07		50.0173	2.12905e+07
	43.2833	2.33767e+07		43.2899	2.33693e+07		43.4834	2.32182e+07		44.3252	2.26094e+07		48.4638	2.17265e+07					43.3455	2.33196e+07		43.68	2.3204e+07		50.0175	2.13069e+07
	43.2853	2.33951e+07		43.291	2.33879e+07		43.484	2.32365e+07		44.3308	2.26286e+07		48.4667	2.17431e+07					43.3458	2.33379e+07		43.6809	2.32223e+07		50.0214	2.13229e+07
	43.287	2.34136e+07		43.2912	2.34063e+07		43.4847	2.3255e+07		44.3347	2.26465e+07		48.4733	2.17599e+07					43.3473	2.33568e+07		43.6817	2.32405e+07		50.0215	2.13389e+07
	43.2881	2.34321e+07		43.2935	2.34249e+07		43.4847	2.32733e+07		44.3352	2.26657e+07		48.4741	2.17769e+07					43.3488	2.33765e+07		43.6823	2.32591e+07		50.0219	2.13549e+07
	43.2894	2.34505e+07		43.2987	2.34444e+07		43.4853	2.32916e+07		44.3356	2.26835e+07		48.4741	2.1794e+07					43.3516	2.33949e+07		43.6862	2.32786e+07		50.022	2.13709e+07
	43.2899	2.34691e+07		43.3014	2.34629e+07		43.4875	2.331e+07		44.3361	2.27027e+07		48.475	2.1811e+07					43.3528	2.34133e+07		43.6877	2.32967e+07		50.0233	2.13873e+07
	43.291	2.34877e+07		43.3029	2.34827e+07		43.4906	2.33284e+07		44.3372	2.27218e+07		48.479	2.18277e+07					43.3551	2.34317e+07		43.689	2.33163e+07		50.0237	2.14034e+07
	43.2912	2.35062e+07		43.304	2.35023e+07		43.4924	2.33468e+07		44.3374	2.27409e+07		48.4805	2.18446e+07					43.358	2.34501e+07		43.6891	2.33344e+07		50.0257	2.14203e+07
	43.2935	2.35247e+07		43.3044	2.35206e+07		43.4932	2.33651e+07		44.3375	2.276e+07		48.4819	2.18612e+07					43.3639	2.34684e+07		43.6892	2.33528e+07		50.0263	2.14363e+07
	43.2987	2.35442e+07		43.3053	2.3539e+07		43.4932	2.33833e+07		44.3389	2.27779e+07		48.4859	2.18778e+07					43.3639	2.34882e+07		43.6902	2.33709e+07		50.0271	2.14524e+07
	43.3014	2.35627e+07		43.3061	2.35575e+07		43.4947	2.34016e+07		44.3399	2.27959e+07		48.4872	2.18944e+07					43.3679	2.35079e+07		43.6907	2.33905e+07		50.0285	2.14683e+07
	43.3029	2.35826e+07		43.3065	2.35774e+07		43.4949	2.342e+07		44.3407	2.28151e+07		48.4898	2.19115e+07					43.3689	2.35262e+07		43.6962	2.34095e+07		50.0286	2.14844e+07
	43.304	2.36021e+07		43.3065	2.3597e+07		43.5025	2.34384e+07		44.3494	2.28331e+07		48.4909	2.19285e+07					43.3705	2.35447e+07		43.6973	2.34278e+07		50.0304	2.15004e+07
	43.3044	2.36204e+07		43.3067	2.36155e+07		43.5025	2.34567e+07		44.3529	2.2851e+07		48.4916	2.19452e+07					43.3732	2.35631e+07		43.6973	2.34461e+07		50.0315	2.15186e+07
	43.3053	2.36389e+07		43.3082	2.36339e+07		43.5077	2.3475e+07		44.3544	2.2869e+07		48.4931	2.19623e+07					43.3739	2.35815e+07		43.6991	2.34642e+07		50.0327	2.15345e+07
	43.3061	2.36574e+07		43.3082	2.36524e+07		43.5077	2.34933e+07		44.3554	2.2887e+07		48.4953	2.1979e+07					43.3742	2.36e+07		43.6993	2.34837e+07		50.0345	2.15507e+07
	43.3065	2.36772e+07		43.3087	2.3671e+07		43.5079	2.35117e+07		44.3562	2.2906e+07		48.4961	2.19957e+07					43.3758	2.36184e+07		43.7021	2.35022e+07		50.0346	2.15677e+07
	43.3065	2.36968e+07		43.3111	2.36894e+07		43.5094	2.35299e+07		44.3578	2.29253e+07		48.4976	2.20126e+07					43.3778	2.36376e+07		43.7028	2.35207e+07		50.0395	2.15837e+07
	43.3067	2.37153e+07		43.327	2.37092e+07		43.5105	2.35483e+07		44.3631	2.29444e+07		48.4977	2.20294e+07					43.3844	2.36559e+07		43.7033	2.35389e+07		50.0428	2.15997e+07
	43.3082	2.37337e+07		43.3271	2.37283e+07		43.5114	2.35667e+07		44.3674	2.29634e+07		48.5015	2.20461e+07					43.3879	2.36745e+07		43.704	2.35572e+07		50.0435	2.16157e+07
	43.3082	2.37523e+07		43.3283	2.37468e+07		43.5146	2.35849e+07		44.3695	2.29812e+07		48.5045	2.20627e+07					43.388	2.36929e+07		43.7044	2.35754e+07		50.0453	2.16317e+07
	43.3087	2.37708e+07		43.3294	2.37666e+07		43.5149	2.36032e+07		44.3729	2.29994e+07		48.5052	2.20793e+07					43.3886	2.37112e+07		43.7048	2.35936e+07		50.0485	2.16478e+07
	43.3111	2.37892e+07		43.3305	2.37864e+07		43.516	2.36216e+07		44.3742	2.30187e+07		48.5097	2.20959e+07					43.392	2.37297e+07		43.7098	2.36118e+07		50.0518	2.16638e+07
	43.327	2.38091e+07		43.331	2.38048e+07		43.5173	2.36413e+07		44.3748	2.30365e+07		48.5123	2.2113e+07					43.3967	2.37482e+07		43.7143	2.3632e+07		50.0561	2.16798e+07
	43.3271	2.38282e+07		43.3346	2.38233e+07		43.5184	2.3661e+07		44.3751	2.30557e+07		48.5133	2.21296e+07					43.398	2.37667e+07		43.7176	2.36508e+07		50.0638	2.16959e+07
	43.3283	2.38466e+07		43.3355	2.38417e+07		43.52	2.36795e+07		44.3777	2.30735e+07		48.5135	2.21466e+07					43.3987	2.3785e+07		43.7185	2.36691e+07		50.0673	2.17131e+07
	43.3294	2.38664e+07		43.3381	2.38601e+07		43.5201	2.36979e+07		44.3778	2.30926e+07		48.5139	2.21637e+07					43.4009	2.38048e+07		43.7234	2.36886e+07		50.069	2.17291e+07
	43.3305	2.38862e+07		43.339	2.38785e+07		43.5259	2.37163e+07		44.3788	2.31118e+07		48.5142	2.21807e+07					43.41	2.38231e+07		43.7252	2.37082e+07		50.07	2.17452e+07
	43.331	2.39046e+07		43.3394	2.3897e+07		43.5271	2.37347e+07		44.3795	2.31296e+07		48.517	2.21976e+07					43.4116	2.38429e+07		43.7277	2.37276e+07		50.0718	2.17612e+07
	43.3346	2.39231e+07		43.3398	2.39154e+07		43.5275	2.37531e+07		44.3796	2.31475e+07		48.5172	2.22142e+07					43.4131	2.38612e+07		43.7285	2.37472e+07		50.0737	2.17781e+07
	43.3355	2.39415e+07		43.3399	2.3934e+07		43.5288	2.37715e+07		44.3798	2.31668e+07		48.5179	2.22312e+07					43.4149	2.38795e+07		43.7287	2.37668e+07		50.0739	2.17942e+07
	43.3381	2.39599e+07		43.3425	2.39524e+07		43.5297	2.37898e+07		44.3799	2.31847e+07		48.5194	2.22488e+07					43.4229	2.38978e+07		43.7295	2.37864e+07		50.076	2.18112e+07
	43.339	2.39783e+07		43.3428	2.39708e+07		43.5323	2.3808e+07		44.3817	2.32039e+07		48.5252	2.22655e+07					43.4234	2.39176e+07		43.7302	2.38058e+07		50.0761	2.18272e+07
	43.3394	2.39969e+07		43.3439	2.39891e+07		43.5332	2.38262e+07		44.3819	2.3223e+07		48.5264	2.22822e+07					43.4237	2.39363e+07		43.7322	2.38253e+07		50.0769	2.18437e+07
	43.3398	2.40153e+07		43.3455	2.40075e+07		43.5378	2.38446e+07		44.3832	2.32409e+07		48.5277	2.22991e+07					43.427	2.39546e+07		43.7355	2.38448e+07		50.0778	2.18597e+07
	43.3399	2.40338e+07		43.3458	2.40258e+07		43.5381	2.38644e+07		44.3832	2.32589e+07		48.5284	2.23158e+07					43.4312	2.39744e+07		43.7381	2.3863e+07		50.0844	2.18757e+07
	43.3425	2.40522e+07		43.3473	2.40447e+07		43.5392	2.38826e+07		44.3836	2.32767e+07		48.5304	2.23328e+07					43.4313	2.39929e+07		43.7386	2.38825e+07		50.0956	2.18916e+07
	43.3428	2.40706e+07		43.3488	2.40644e+07		43.5424	2.3901e+07		44.3876	2.32946e+07		48.5308	2.23493e+07					43.4337	2.40113e+07		43.7388	2.39008e+07		50.0976	2.19076e+07
	43.3439	2.40889e+07		43.3516	2.40828e+07		43.5466	2.39194e+07		44.3885	2.33137e+07		48.5322	2.23663e+07					43.4343	2.40297e+07		43.744	2.39203e+07		50.0976	2.19247e+07
	43.3455	2.41074e+07		43.3528	2.41012e+07		43.5487	2.39377e+07		44.3922	2.33328e+07		48.5332	2.2383e+07					43.4357	2.40479e+07		43.7461	2.39398e+07		50.1011	2.19406e+07
	43.3458	2.41257e+07		43.3551	2.41196e+07		43.5532	2.39561e+07		44.3951	2.33518e+07		48.5334	2.23997e+07					43.436	2.40663e+07		43.7466	2.3958e+07		50.1013	2.19566e+07
	43.3473	2.41445e+07		43.358	2.4138e+07		43.5544	2.39744e+07		44.3985	2.3371e+07		48.5341	2.24164e+07					43.4373	2.40847e+07		43.7467	2.39775e+07		50.1018	2.19726e+07
	43.3488	2.41642e+07		43.3639	2.41563e+07		43.5544	2.39941e+07		44.3995	2.33902e+07		48.5349	2.2433e+07					43.4397	2.41032e+07		43.7472	2.39971e+07		50.1043	2.19886e+07
	43.3516	2.41826e+07		43.3639	2.41761e+07		43.5544	2.40125e+07		44.4004	2.3408e+07		48.5412	2.245e+07					43.4437	2.41216e+07		43.7474	2.40165e+07		50.1082	2.20046e+07
	43.3528	2.4201e+07		43.3679	2.41958e+07		43.5566	2.40308e+07		44.4008	2.34271e+07		48.5462	2.24667e+07					43.4441	2.41399e+07		43.7485	2.40348e+07		50.1088	2.20206e+07
	43.3551	2.42194e+07		43.3689	2.42141e+07		43.5567	2.40498e+07		44.4027	2.34463e+07		48.5486	2.24834e+07					43.4462	2.4158e+07		43.7501	2.40544e+07		50.1137	2.20375e+07
	43.358	2.42378e+07		43.3705	2.42326e+07		43.5576	2.40695e+07		44.4033	2.34642e+07		48.5496	2.25003e+07					43.4471	2.41764e+07		43.7503	2.40732e+07		50.117	2.20535e+07
	43.3639	2.42561e+07		43.3732	2.4251e+07		43.5592	2.40892e+07		44.404	2.34821e+07		48.5534	2.25172e+07					43.4473	2.41947e+07		43.7504	2.40913e+07		50.1206	2.20705e+07
	43.3639	2.42759e+07		43.3739	2.42694e+07		43.5631	2.41076e+07		44.4046	2.35013e+07		48.5541	2.25343e+07					43.4485	2.4213e+07		43.7528	2.41108e+07		50.1237	2.20872e+07
	43.3679	2.42956e+07		43.3742	2.42879e+07		43.5632	2.41271e+07		44.4052	2.35191e+07		48.5583	2.25514e+07					43.4499	2.42313e+07		43.7549	2.41303e+07		50.1266	2.21033e+07
	43.3689	2.4314e+07		43.3758	2.43063e+07		43.5651	2.41468e+07		44.4067	2.35383e+07		48.5589	2.25681e+07					43.4503	2.4251e+07		43.7553	2.41484e+07		50.1268	2.21192e+07
	43.3705	2.43324e+07		43.3778	2.43255e+07		43.5669	2.4165e+07		44.4074	2.35563e+07		48.5681	2.25851e+07					43.4503	2.42708e+07		43.7598	2.41666e+07		50.1268	2.21352e+07
	43.3732	2.43508e+07		43.3844	2.43438e+07		43.5677	2.41834e+07		44.408	2.35743e+07		48.5729	2.2602e+07					43.4526	2.42893e+07		43.7612	2.41848e+07		50.127	2.21512e+07
	43.3739	2.43692e+07		43.3879	2.43624e+07		43.5711	2.42029e+07		44.4081	2.35922e+07		48.5752	2.26187e+07					43.4544	2.4309e+07		43.7624	2.42044e+07		50.127	2.21672e+07
	43.3742	2.43877e+07		43.388	2.43808e+07		43.5721	2.42226e+07		44.4112	2.36101e+07		48.5759	2.26353e+07					43.4609	2.43273e+07		43.764	2.42225e+07		50.1283	2.21831e+07
	43.3758	2.44062e+07		43.3886	2.43991e+07		43.5772	2.4241e+07		44.4128	2.3628e+07		48.5785	2.2652e+07					43.4612	2.43456e+07		43.7649	2.4242e+07		50.1298	2.21991e+07
	43.3778	2.44253e+07		43.392	2.44176e+07		43.5798	2.42606e+07		44.4128	2.36471e+07		48.5792	2.2669e+07					43.4628	2.43639e+07		43.765	2.42615e+07		50.1307	2.2215e+07
	43.3844	2.44437e+07		43.3967	2.44361e+07		43.5808	2.42788e+07		44.4148	2.36663e+07		48.58	2.26865e+07					43.4656	2.43824e+07		43.7653	2.4281e+07		50.1309	2.22309e+07
	43.3879	2.44622e+07		43.398	2.44546e+07		43.5813	2.42972e+07		44.4149	2.36841e+07		48.5854	2.2703e+07					43.4669	2.44007e+07		43.7685	2.42992e+07		50.1328	2.22478e+07
	43.388	2.44806e+07		43.3987	2.44729e+07		43.5845	2.43156e+07		44.42	2.37019e+07		48.5861	2.272e+07					43.4677	2.44192e+07		43.77	2.43188e+07		50.1355	2.22638e+07
	43.3886	2.44989e+07		43.4009	2.44927e+07		43.5857	2.43339e+07		44.4206	2.3721e+07		48.5866	2.2737e+07					43.4678	2.44376e+07		43.7706	2.4337e+07		50.137	2.22798e+07
	43.392	2.45175e+07		43.41	2.4511e+07		43.5886	2.43523e+07		44.4209	2.3739e+07		48.588	2.2754e+07					43.4725	2.4456e+07		43.773	2.43552e+07		50.1377	2.22958e+07
	43.3967	2.45359e+07		43.4116	2.45308e+07		43.5894	2.43719e+07		44.4215	2.37581e+07		48.5956	2.27709e+07					43.4735	2.44744e+07		43.7744	2.43734e+07		50.1417	2.23116e+07
	43.398	2.45544e+07		43.4131	2.45491e+07		43.5907	2.43903e+07		44.4224	2.37771e+07		48.5979	2.27876e+07					43.474	2.44928e+07		43.7757	2.43929e+07		50.1428	2.23277e+07
	43.3987	2.45727e+07		43.4149	2.45674e+07		43.5913	2.44099e+07		44.4239	2.3795e+07		48.5983	2.28045e+07					43.4754	2.45112e+07		43.7792	2.44111e+07		50.149	2.23437e+07
	43.4009	2.45925e+07		43.4229	2.45857e+07		43.5924	2.44295e+07		44.4244	2.38129e+07		48.5984	2.28211e+07					43.4756	2.45296e+07		43.7795	2.44306e+07		50.1579	2.23595e+07
	43.41	2.46109e+07		43.4234	2.46055e+07		43.5929	2.44479e+07		44.4297	2.38321e+07		48.6	2.28381e+07					43.4765	2.45478e+07		43.7799	2.44502e+07		50.1592	2.23756e+07
	43.4116	2.46307e+07		43.4237	2.46242e+07		43.5969	2.44676e+07		44.4312	2.385e+07		48.6017	2.28551e+07					43.477	2.45673e+07		43.7819	2.44697e+07		50.162	2.23916e+07
	43.4131	2.46489e+07		43.427	2.46425e+07		43.5972	2.44858e+07		44.4314	2.38692e+07		48.6029	2.2872e+07					43.4795	2.45857e+07		43.7837	2.44892e+07		50.1637	2.24086e+07
	43.4149	2.46673e+07		43.4312	2.46622e+07		43.5973	2.45041e+07		44.4315	2.38883e+07		48.6079	2.2889e+07					43.4834	2.46054e+07		43.7837	2.45087e+07		50.1667	2.24245e+07
	43.4229	2.46856e+07		43.4313	2.46808e+07		43.6008	2.45223e+07		44.4326	2.39076e+07		48.6082	2.2906e+07					43.484	2.46238e+07		43.785	2.45267e+07		50.1667	2.24406e+07
	43.4234	2.47054e+07		43.4337	2.46991e+07		43.6034	2.45418e+07		44.433	2.39267e+07		48.6086	2.29226e+07					43.4847	2.46423e+07		43.7868	2.45462e+07		50.1716	2.24565e+07
	43.4237	2.4724e+07		43.4343	2.47176e+07		43.6048	2.45613e+07		44.4351	2.39459e+07		48.6115	2.29393e+07					43.4847	2.46606e+07		43.7871	2.45657e+07		50.1731	2.24726e+07
	43.427	2.47423e+07		43.4357	2.47358e+07		43.6053	2.45797e+07		44.4415	2.39645e+07		48.6194	2.29559e+07					43.4853	2.46789e+07		43.7886	2.45839e+07		50.1779	2.24889e+07
	43.4312	2.47621e+07		43.436	2.47542e+07		43.6059	2.45993e+07		44.4423	2.39824e+07		48.6211	2.29725e+07					43.4875	2.46973e+07		43.7933	2.4602e+07		50.1792	2.25049e+07
	43.4313	2.47806e+07		43.4373	2.47726e+07		43.6063	2.46176e+07		44.4429	2.40003e+07		48.623	2.29894e+07					43.4906	2.47157e+07		43.7935	2.46202e+07		50.1852	2.25209e+07
	43.4337	2.4799e+07		43.4397	2.4791e+07		43.6068	2.46359e+07		44.4431	2.40181e+07		48.628	2.3006e+07					43.4921	2.47353e+07		43.7938	2.46396e+07		50.1932	2.25379e+07
	43.4343	2.48174e+07		43.4437	2.48095e+07		43.6085	2.46541e+07		44.4441	2.40359e+07		48.6283	2.30225e+07					43.4924	2.47536e+07		43.7945	2.46578e+07		50.1953	2.25539e+07
	43.4357	2.48356e+07		43.4441	2.48278e+07		43.6086	2.46735e+07		44.4472	2.4055e+07		48.6315	2.30391e+07					43.4932	2.47718e+07		43.7945	2.46774e+07		50.1972	2.25702e+07
	43.436	2.4854e+07		43.4462	2.48459e+07		43.6093	2.46932e+07		44.4494	2.40729e+07		48.6315	2.30561e+07					43.4947	2.47901e+07		43.7946	2.46955e+07		50.1997	2.25863e+07
	43.4373	2.48725e+07		43.4471	2.48643e+07		43.6108	2.47128e+07		44.4496	2.40908e+07		48.6407	2.30727e+07					43.4949	2.48085e+07		43.7951	2.47149e+07		50.2028	2.26022e+07
	43.4397	2.48909e+07		43.4473	2.48825e+07		43.6116	2.47311e+07		44.4515	2.41087e+07		48.6418	2.30897e+07					43.4978	2.48274e+07		43.7952	2.47336e+07		50.2028	2.26183e+07
	43.4437	2.49093e+07		43.4485	2.49009e+07		43.6125	2.47508e+07		44.4518	2.41277e+07		48.6418	2.31066e+07					43.5025	2.48458e+07		43.7961	2.47518e+07		50.2086	2.26342e+07
	43.4441	2.49276e+07		43.4499	2.49192e+07		43.6125	2.47691e+07		44.4521	2.41467e+07		48.6445	2.31233e+07					43.5025	2.48641e+07		43.797	2.47699e+07		50.2091	2.26506e+07
	43.4462	2.49458e+07		43.4503	2.49389e+07		43.6134	2.47886e+07		44.4522	2.41658e+07		48.6452	2.31399e+07					43.5036	2.48823e+07		43.7998	2.47888e+07		50.2119	2.26665e+07
	43.4471	2.49641e+07		43.4503	2.49587e+07		43.615	2.48069e+07		44.4528	2.4185e+07		48.646	2.31569e+07					43.5077	2.49006e+07		43.8001	2.48082e+07		50.2137	2.26835e+07
	43.4473	2.49824e+07		43.4526	2.49772e+07		43.6154	2.48266e+07		44.4561	2.42028e+07		48.6508	2.31738e+07					43.5077	2.49189e+07		43.8015	2.48278e+07		50.214	2.26994e+07
	43.4485	2.50007e+07		43.4544	2.49969e+07		43.6162	2.48462e+07		44.4588	2.42219e+07		48.6564	2.31907e+07					43.5079	2.49372e+07		43.8018	2.48473e+07		50.2172	2.27153e+07
	43.4499	25019006		43.4599	2.50165e+07		43.6176	2.48645e+07		44.4639	2.42398e+07		48.658	2.32074e+07					43.5094	2.49555e+07		43.8105	2.48667e+07		50.2185	2.27312e+07
	43.4503	2.50388e+07		43.4609	2.50348e+07		43.6213	2.48834e+07		44.4642	2.42588e+07		48.6582	2.3224e+07					43.5105	2.49739e+07		43.8117	2.48849e+07		50.2228	2.27472e+07
	43.4503	2.50585e+07		43.4612	2.5053e+07		43.6213	2.49018e+07		44.4648	2.4278e+07		48.6601	2.32409e+07					43.5114	2.49923e+07		43.816	2.49031e+07		50.2248	2.27632e+07
	43.4526	2.5077e+07		43.4628	2.50714e+07		43.6235	2.49215e+07		44.4661	2.42959e+07		48.6617	2.32579e+07					43.5146	2.50105e+07		43.8174	2.49226e+07		50.2267	2.27792e+07
	43.4544	2.50968e+07		43.4656	2.50898e+07		43.626	2.49412e+07		44.4672	2.4315e+07		48.6637	2.32755e+07					43.5149	2.50288e+07		43.8194	2.49406e+07		50.2316	2.27951e+07
	43.4599	2.51164e+07		43.4669	2.51081e+07		43.627	2.49594e+07		44.4677	2.43342e+07		48.6641	2.32924e+07					43.516	2.50472e+07		43.8229	2.49589e+07		50.2346	2.28111e+07
	43.4609	2.51346e+07		43.4677	2.51267e+07		43.6274	2.49777e+07		44.4683	2.43533e+07		48.6649	2.3309e+07					43.5173	2.50669e+07		43.8231	2.49782e+07		50.2386	2.28271e+07
	43.4612	2.51529e+07		43.4678	2.51451e+07		43.6328	2.4996e+07		44.469	2.43712e+07		48.6651	2.33256e+07					43.5197	2.50858e+07		43.8255	2.49964e+07		50.2412	2.2843e+07
	43.4628	2.51712e+07		43.4725	2.51635e+07		43.633	2.50156e+07		44.4746	2.43903e+07		48.6663	2.33422e+07					43.52	2.51042e+07		43.8256	2.5015e+07		50.2474	2.28589e+07
	43.4656	2.51897e+07		43.4735	2.51819e+07		43.634	2.50339e+07		44.4765	2.44096e+07		48.6675	2.33591e+07					43.5201	2.51226e+07		43.8274	2.50331e+07		50.2521	2.28748e+07
	43.4669	2.5208e+07		43.474	2.52003e+07		43.6345	2.50523e+07		44.4828	2.44274e+07		48.6695	2.33757e+07					43.5249	2.51415e+07		43.8278	2.50514e+07		50.2523	2.28909e+07
	43.4677	2.52265e+07		43.4754	2.52187e+07		43.6373	2.50706e+07		44.4831	2.44466e+07		48.6697	2.33927e+07					43.5259	2.51599e+07		43.8279	2.50696e+07		50.2634	2.29068e+07
	43.4678	2.52449e+07		43.4756	2.52371e+07		43.6391	2.50887e+07		44.485	2.44656e+07		48.6722	2.34093e+07					43.5271	2.51783e+07		43.8326	2.50878e+07		50.2638	2.29228e+07
	43.4725	2.52633e+07		43.4765	2.52553e+07		43.6403	2.5107e+07		44.4883	2.44847e+07		48.6753	2.34259e+07					43.5275	2.51967e+07		43.8329	2.51059e+07		50.2642	2.29388e+07
	43.4735	2.52817e+07		43.477	2.52748e+07		43.6423	2.51266e+07		44.4915	2.45038e+07		48.6775	2.34428e+07					43.5288	2.52151e+07		43.8334	2.51254e+07		50.2659	2.29547e+07
	43.474	2.53001e+07		43.4795	2.52932e+07		43.643	2.51449e+07		44.4916	2.45217e+07		48.6822	2.34598e+07					43.5323	2.52334e+07		43.8362	2.51434e+07		50.2681	2.29707e+07
	43.4754	2.53186e+07		43.4834	2.53129e+07		43.6452	2.51631e+07		44.4932	2.45395e+07		48.6848	2.34774e+07					43.5332	2.52516e+07		43.8373	2.51615e+07		50.2715	2.29866e+07
	43.4756	2.53369e+07		43.484	2.53313e+07		43.6471	2.51827e+07		44.4936	2.45574e+07		48.687	2.34944e+07					43.5378	2.527e+07		43.8412	2.51797e+07		50.2722	2.30026e+07
	43.4765	2.53551e+07		43.4847	2.53498e+07		43.649	2.5201e+07		44.4937	2.45753e+07		48.6876	2.35113e+07					43.5381	2.52897e+07		43.8426	2.51979e+07		50.273	2.30184e+07
	43.477	2.53746e+07		43.4847	2.5368e+07		43.65	2.52206e+07		44.4959	2.45931e+07		48.694	2.35282e+07					43.5392	2.53079e+07		43.8454	2.52159e+07		50.2739	2.30344e+07
	43.4795	2.5393e+07		43.4853	2.53864e+07		43.6534	2.5239e+07		44.5021	2.46109e+07		48.6966	2.35459e+07					43.5466	2.53263e+07		43.8464	2.52354e+07		50.275	2.30504e+07
	43.4834	2.54128e+07		43.4875	2.54048e+07		43.6538	2.52571e+07		44.5076	2.46286e+07		48.7004	2.35628e+07					43.5487	2.53447e+07		43.8489	2.52549e+07		50.2772	2.30662e+07
	43.484	2.54311e+07		43.4906	2.54232e+07		43.6542	2.52753e+07		44.5087	2.46464e+07		48.7007	2.35797e+07					43.5532	2.5363e+07		43.8504	2.5273e+07		50.2772	2.30821e+07
	43.4847	2.54496e+07		43.4924	2.54415e+07		43.6564	2.52935e+07		44.5092	2.46655e+07		48.7011	2.35967e+07					43.5544	2.53827e+07		43.8508	2.52912e+07		50.2799	2.3098e+07
	43.4847	2.54679e+07		43.4932	2.54598e+07		43.659	2.53118e+07		44.5106	2.46844e+07		48.702	2.36134e+07					43.5544	2.54011e+07		43.8511	2.53093e+07		50.2829	2.31152e+07
	43.4853	2.54862e+07		43.4932	2.54781e+07		43.6593	2.53303e+07		44.5155	2.47022e+07		48.7039	2.363e+07					43.5566	2.54194e+07		43.8511	2.53288e+07		50.2832	2.31312e+07
	43.4875	2.55046e+07		43.4947	2.54964e+07		43.6612	2.53486e+07		44.5166	2.472e+07		48.7043	2.36465e+07					43.5567	2.54384e+07		43.8519	2.5347e+07		50.2836	2.31471e+07
	43.4906	2.5523e+07		43.4949	2.55148e+07		43.6654	2.53667e+07		44.5172	2.4739e+07		48.7076	2.3663e+07					43.5576	2.54581e+07		43.853	2.53664e+07		50.29	2.3163e+07
	43.4924	2.55413e+07		43.5025	2.55332e+07		43.6701	2.5385e+07		44.5192	2.4758e+07		48.7127	2.36799e+07					43.5592	2.54778e+07		43.8542	2.53858e+07		50.2928	2.31789e+07
	43.4932	2.55597e+07		43.5025	2.55515e+07		43.6703	2.54033e+07		44.5211	2.47758e+07		48.7148	2.36968e+07					43.5631	2.54962e+07		43.8546	2.54053e+07		50.2937	2.31949e+07
	43.4932	2.55779e+07		43.5036	2.55697e+07		43.6707	2.54229e+07		44.5219	2.47937e+07		48.7162	2.37132e+07					43.5632	2.55157e+07		43.8547	2.54247e+07		50.296	2.32108e+07
	43.4947	2.55962e+07		43.5077	2.5588e+07		43.6718	2.54411e+07		44.5219	2.48115e+07		48.7211	2.37298e+07					43.5647	2.55344e+07		43.8557	2.54428e+07		50.3032	2.32272e+07
	43.4949	2.56146e+07		43.5077	2.56062e+07		43.6722	2.54594e+07		44.5229	2.48292e+07		48.7211	2.37472e+07					43.5651	2.55541e+07		43.8562	2.54622e+07		50.3043	2.32435e+07
	43.4978	2.56335e+07		43.5079	2.56246e+07		43.6758	2.54777e+07		44.527	2.4847e+07		48.7223	2.37636e+07					43.5669	2.55724e+07		43.8573	2.54804e+07		50.3148	2.32615e+07
	43.5025	2.56519e+07		43.5094	2.56429e+07		43.6781	2.54972e+07		44.5287	2.48661e+07		48.7235	2.37805e+07					43.5677	2.55907e+07		43.8598	2.5499e+07		50.3163	2.32774e+07
	43.5025	2.56702e+07		43.5105	2.56613e+07		43.6785	2.55155e+07		44.5312	2.48853e+07		48.724	2.37975e+07					43.5711	2.56103e+07		43.8623	2.55185e+07		50.3194	2.32934e+07
	43.5036	2.56884e+07		43.5114	2.56796e+07		43.6795	2.55338e+07		44.5314	2.49031e+07		48.7242	2.38141e+07					43.5721	2.563e+07		43.8652	2.5538e+07		50.3214	2.33093e+07
	43.5077	2.57067e+07		43.5146	2.56978e+07		43.68	2.55521e+07		44.5322	2.49212e+07		48.7261	2.38311e+07					43.5772	2.56483e+07		43.8654	2.55575e+07		50.3237	2.33253e+07
	43.5077	2.57249e+07		43.5149	2.57162e+07		43.6809	2.55704e+07		44.5333	2.49392e+07		48.7262	2.38482e+07					43.5798	2.5668e+07		43.8678	2.55755e+07		50.3247	2.33412e+07
	43.5079	2.57433e+07		43.516	2.57345e+07		43.6817	2.55886e+07		44.5372	2.49582e+07		48.7272	2.38647e+07					43.5808	2.56862e+07		43.8699	2.55935e+07		50.3274	2.33581e+07
	43.5094	2.57616e+07		43.5173	2.57543e+07		43.6847	2.56081e+07		44.5385	2.49762e+07		48.7274	2.38813e+07					43.5813	2.57045e+07		43.8705	2.5613e+07		50.3299	2.33743e+07
	43.5105	2.578e+07		43.5184	2.5774e+07		43.6862	2.56276e+07		44.5398	2.49953e+07		48.7289	2.38979e+07					43.5845	2.5723e+07		43.8723	2.56324e+07		50.3323	2.33902e+07
	43.5114	2.57983e+07		43.5197	2.57928e+07		43.6891	2.56457e+07		44.5431	2.50142e+07		48.7299	2.39145e+07					43.5857	2.57413e+07		43.8752	2.56504e+07		50.3328	2.34062e+07
	43.5146	2.58165e+07		43.52	2.58113e+07		43.6892	2.56641e+07		44.5457	2.50333e+07		48.7315	2.3931e+07					43.5886	2.57597e+07		43.8757	2.56698e+07		50.3332	2.34228e+07
	43.5149	2.58349e+07		43.5201	2.58297e+07		43.6898	2.56823e+07		44.556	2.50513e+07		48.7369	2.39476e+07					43.5894	2.57793e+07		43.8761	2.5688e+07		50.334	2.34387e+07
	43.516	2.58532e+07		43.5259	2.58481e+07		43.6899	2.57006e+07		44.5626	2.50703e+07		48.745	2.39642e+07					43.5907	2.57976e+07		43.8768	2.57061e+07		50.3343	2.34546e+07
	43.5173	2.5873e+07		43.5271	2.58665e+07		43.6902	2.57187e+07		44.5633	2.50894e+07		48.7462	2.39812e+07					43.5913	2.58173e+07		43.8784	2.57241e+07		50.3346	2.34715e+07
	43.5184	2.58927e+07		43.5275	2.58849e+07		43.6907	2.57383e+07		44.5651	2.51085e+07		48.7462	2.39982e+07					43.5924	2.58369e+07		43.8784	2.57423e+07		50.3378	2.34883e+07
	43.5197	2.59116e+07		43.5288	2.59033e+07		43.6962	2.57573e+07		44.5692	2.51263e+07		48.7465	2.40151e+07					43.5929	2.58553e+07		43.8793	2.57604e+07		50.3414	2.35046e+07
	43.52	2.593e+07		43.5323	2.59216e+07		43.6973	2.57756e+07		44.5692	2.51454e+07		48.752	2.4032e+07					43.5969	2.58749e+07		43.8837	2.57785e+07		50.3418	2.35206e+07
	43.5201	2.59484e+07		43.5332	2.59398e+07		43.6973	2.57939e+07		44.5704	2.51645e+07		48.753	2.40486e+07					43.5972	2.58932e+07		43.884	2.5798e+07		50.3441	2.35366e+07
	43.5249	25967241		43.5378	2.59582e+07		43.698	2.58134e+07		44.5722	2.51836e+07		48.755	2.40652e+07					43.6008	2.59114e+07		43.8854	2.58161e+07		50.3556	2.35525e+07
	43.5259	25985692		43.5381	2.59779e+07		43.6991	2.58315e+07		44.5742	2.52026e+07		48.756	2.40818e+07					43.6034	2.59309e+07		43.8894	2.58344e+07		50.3592	2.35684e+07
	43.5271	2.60041e+07		43.5392	2.59961e+07		43.6993	2.5851e+07		44.5757	2.52216e+07		48.7574	2.40987e+07					43.6048	2.59504e+07		43.8896	2.58524e+07		50.3642	2.35853e+07
	43.5275	2.60225e+07		43.5424	2.60145e+07		43.7015	2.58693e+07		44.5776	2.52395e+07		48.7621	2.41156e+07					43.6053	2.59688e+07		43.8908	2.58706e+07		50.3644	2.36012e+07
	43.5288	2.60409e+07		43.5466	2.60329e+07		43.7021	2.58878e+07		44.579	2.52586e+07		48.7624	2.41326e+07					43.6059	2.59884e+07		43.8968	2.58887e+07		50.3689	2.36182e+07
	43.5323	2.60591e+07		43.5487	2.60512e+07		43.7028	2.59063e+07		44.5829	2.52764e+07		48.7629	2.41495e+07					43.6063	2.60067e+07		43.8976	2.59068e+07		50.3691	2.3635e+07
	43.5332	2.60773e+07		43.5532	2.60696e+07		43.7033	2.59245e+07		44.5855	2.52954e+07		48.7632	2.41661e+07					43.6068	2.60249e+07		43.8985	2.59263e+07		50.3735	2.36517e+07
	43.5378	2.60957e+07		43.5544	2.60879e+07		43.704	2.59428e+07		44.5869	2.53132e+07		48.7661	2.41836e+07					43.6085	2.60431e+07		43.8995	2.59458e+07		50.3801	2.36675e+07
	43.5381	2.61155e+07		43.5544	2.61076e+07		43.7044	2.5961e+07		44.591	2.53311e+07		48.7665	2.42002e+07					43.6086	2.60626e+07		43.9002	2.59652e+07		50.3847	2.36835e+07
	43.5392	2.61337e+07		43.5544	2.6126e+07		43.7047	2.59806e+07		44.5919	2.53489e+07		48.767	2.4217e+07					43.6093	2.60823e+07		43.9006	2.59835e+07		50.388	2.36993e+07
	43.5424	2.61521e+07		43.5566	2.61443e+07		43.7048	2.59988e+07		44.5945	2.53667e+07		48.7671	2.42336e+07					43.6108	2.61019e+07		43.9033	2.60014e+07		50.3916	2.37152e+07
	43.5466	2.61705e+07		43.5567	2.61633e+07		43.715	2.60171e+07		44.595	2.53845e+07		48.7673	2.42505e+07					43.6116	2.61202e+07		43.9066	2.60208e+07		50.3919	2.37311e+07
	43.5487	2.61888e+07		43.5576	2.61831e+07		43.717	2.60366e+07		44.5983	2.54034e+07		48.768	2.42671e+07					43.6125	2.61399e+07		43.9081	2.60403e+07		50.3925	2.37469e+07
	43.5532	2.62072e+07		43.5592	2.62028e+07		43.7176	2.60562e+07		44.6023	2.54212e+07		48.7715	2.42837e+07					43.6125	2.61582e+07		43.9102	2.60598e+07		50.3931	2.37628e+07
	43.5544	2.62255e+07		43.5631	2.62211e+07		43.7176	2.6075e+07		44.6171	2.54403e+07		48.7745	2.43006e+07					43.615	2.61766e+07		43.9106	2.60792e+07		50.3935	2.37787e+07
	43.5544	2.62452e+07		43.5632	2.62406e+07		43.7185	2.60933e+07		44.6205	2.54594e+07		48.7755	2.43173e+07					43.6154	2.61962e+07		43.9108	2.60986e+07		50.3998	2.37947e+07
	43.5544	2.62636e+07		43.5647	2.62593e+07		43.7234	2.61128e+07		44.6207	2.54771e+07		48.7757	2.43338e+07					43.6162	2.62158e+07		43.9111	2.61181e+07		50.4019	2.38106e+07
	43.5566	2.62819e+07		43.5651	2.62791e+07		43.7252	2.61324e+07		44.621	2.54962e+07		48.7783	2.43503e+07					43.6176	2.62342e+07		43.9137	2.61362e+07		50.4037	2.38275e+07
	43.5567	2.63009e+07		43.5669	2.62973e+07		43.7277	2.61519e+07		44.6211	2.55152e+07		48.7814	2.43673e+07					43.6213	2.6253e+07		43.9144	2.61556e+07		50.4052	2.38434e+07
	43.5576	2.63206e+07		43.5677	2.63157e+07		43.7285	2.61714e+07		44.6213	2.55341e+07		48.7834	2.43839e+07					43.6213	2.62715e+07		43.9146	2.61749e+07		50.4061	2.38592e+07
	43.5592	2.63403e+07		43.5711	2.63352e+07		43.7287	2.61911e+07		44.6218	2.55532e+07		48.7875	2.44007e+07					43.6235	2.62912e+07		43.9146	2.61945e+07		50.4063	2.38753e+07
	43.5631	2.63587e+07		43.5721	2.63549e+07		43.7295	2.62106e+07		44.6242	2.5571e+07		48.7923	2.44173e+07					43.626	2.63108e+07		43.916	2.62128e+07		50.4118	2.38922e+07
	43.5632	2.63782e+07		43.5772	2.63733e+07		43.7302	2.62301e+07		44.6273	2.559e+07		48.7924	2.44339e+07					43.6274	2.63291e+07		43.9174	2.62321e+07		50.4206	2.3908e+07
	43.5647	2.63969e+07		43.5798	2.63929e+07		43.7322	2.62496e+07		44.6278	2.56089e+07		48.7929	2.44504e+07					43.6328	2.63474e+07		43.9199	2.62517e+07		50.425	2.39239e+07
	43.5651	2.64166e+07		43.5808	2.64111e+07		43.7349	2.6269e+07		44.628	2.56266e+07		48.7975	2.44673e+07					43.633	2.6367e+07		43.9201	2.62699e+07		50.4256	2.39397e+07
	43.5669	2.64349e+07		43.5813	2.64294e+07		43.7355	2.62885e+07		44.6291	2.56444e+07		48.7977	2.44838e+07					43.634	2.63853e+07		43.9206	2.62893e+07		50.4298	2.39561e+07
	43.5677	26453244		43.5845	2.64479e+07		43.7381	2.63067e+07		44.6317	2.56622e+07		48.8014	2.45007e+07					43.6345	2.64037e+07		43.9251	2.63073e+07		50.4317	2.3972e+07
	43.5711	2.64728e+07		43.5857	2.64662e+07		43.7386	2.63262e+07		44.6346	2.568e+07		48.8074	2.45183e+07					43.6373	2.64219e+07		43.926	2.63255e+07		50.4336	2.39878e+07
	43.5721	2.64925e+07		43.5886	2.64846e+07		43.7408	2.63458e+07		44.6358	2.56979e+07		48.8132	2.45349e+07					43.6391	2.64401e+07		43.9262	2.63435e+07		50.4348	2.40037e+07
	43.5772	2.65108e+07		43.5894	2.65042e+07		43.744	2.63653e+07		44.6416	2.57157e+07		48.815	2.45514e+07					43.6403	2.64584e+07		43.9286	2.63617e+07		50.4366	2.40195e+07
	43.5798	2.65305e+07		43.5907	2.65226e+07		43.7461	2.63849e+07		44.6438	2.57335e+07		48.8159	2.45683e+07					43.6423	2.64779e+07		43.9294	2.63797e+07		50.4374	2.40376e+07
	43.5808	2.65487e+07		43.5913	2.65422e+07		43.7466	2.64031e+07		44.6487	2.57512e+07		48.817	2.45852e+07					43.643	2.64963e+07		43.9303	2.63991e+07		50.4385	2.40535e+07
	43.5813	2.6567e+07		43.5924	2.65618e+07		43.7467	2.64226e+07		44.6493	2.57689e+07		48.8197	2.46017e+07					43.6433	2.65149e+07		43.9305	2.64173e+07		50.4389	2.40694e+07
	43.5845	2.65855e+07		43.5929	2.65802e+07		43.7472	2.64422e+07		44.6497	2.57878e+07		48.8243	2.46182e+07					43.6471	2.65346e+07		43.9316	2.64367e+07		50.4441	2.40853e+07
	43.5857	2.66038e+07		43.5969	2.65998e+07		43.7474	2.64616e+07		44.6566	2.58066e+07		48.8283	2.46348e+07					43.649	2.65529e+07		43.9345	2.64548e+07		50.4448	2.41016e+07
	43.5886	2.66222e+07		43.5972	2.66181e+07		43.7485	2.64799e+07		44.6571	2.58255e+07		48.8285	2.46516e+07					43.65	2.65725e+07		43.9349	2.64742e+07		50.4466	2.41175e+07
	43.5894	2.66418e+07		43.5973	2.66364e+07		43.7494	2.64988e+07		44.661	2.58446e+07		48.8319	2.46685e+07					43.6534	2.65908e+07		43.9364	2.64936e+07		50.4475	2.41333e+07
	43.5907	2.66601e+07		43.6008	2.66546e+07		43.7495	2.6517e+07		44.6616	2.58635e+07		48.8352	2.4685e+07					43.6538	2.66089e+07		43.9415	2.6513e+07		50.4489	2.41492e+07
	43.5913	2.66798e+07		43.6034	2.66741e+07		43.7501	2.65365e+07		44.6634	2.58812e+07		48.8362	2.47015e+07					43.6542	2.66271e+07		43.9419	2.65312e+07		50.4502	2.41651e+07
	43.5924	2.66994e+07		43.6048	2.66936e+07		43.7503	2.65554e+07		44.6644	2.5899e+07		48.8381	2.4719e+07					43.6548	2.66458e+07		43.9422	2.65506e+07		50.4602	2.4181e+07
	43.5929	2.67178e+07		43.6053	2.6712e+07		43.7504	2.65735e+07		44.6661	2.59167e+07		48.8389	2.47354e+07					43.6564	2.6664e+07		43.9423	2.65687e+07		50.4623	2.41968e+07
	43.5969	2.67374e+07		43.6059	2.67316e+07		43.7505	2.65918e+07		44.6665	2.59347e+07		48.8412	2.47519e+07					43.659	2.66823e+07		43.9428	2.65869e+07		50.4721	2.42127e+07
	43.5972	2.67557e+07		43.6063	2.67499e+07		43.7515	2.66099e+07		44.6677	2.59537e+07		48.8412	2.47683e+07					43.6593	2.67008e+07		43.9428	2.66049e+07		50.4767	2.42286e+07
	43.5973	2.6774e+07		43.6068	2.67682e+07		43.754	2.66281e+07		44.67	2.59726e+07		48.8422	2.47852e+07					43.6612	2.67191e+07		43.9441	2.66243e+07		50.4796	2.42445e+07
	43.6008	2.67922e+07		43.6085	2.67864e+07		43.7549	2.66476e+07		44.6712	2.59904e+07		48.843	2.4802e+07					43.6654	2.67373e+07		43.9442	2.66423e+07		50.4808	2.42608e+07
	43.6034	2.68117e+07		43.6086	2.68058e+07		43.7553	2.66657e+07		44.6712	2.60093e+07		48.8479	2.48186e+07					43.6701	2.67555e+07		43.9442	2.66604e+07		50.4853	2.42767e+07
	43.6048	2.68312e+07		43.6093	2.68255e+07		43.7562	2.66847e+07		44.6745	2.60269e+07		48.8512	2.48356e+07					43.6703	2.67738e+07		43.9485	2.66784e+07		50.4863	2.42924e+07
	43.6053	2.68496e+07		43.6108	2.68451e+07		43.7595	2.67042e+07		44.6773	2.6046e+07		48.8543	2.48522e+07					43.6707	2.67934e+07		43.9551	2.66979e+07		50.4873	2.43084e+07
	43.6059	2.68692e+07		43.6116	2.68634e+07		43.7612	2.67225e+07		44.6803	2.60649e+07		48.8551	2.48688e+07					43.6718	2.68117e+07		43.9555	2.67159e+07		50.489	2.43252e+07
	43.6063	2.68875e+07		43.6125	2.68831e+07		43.7624	2.6742e+07		44.6819	2.60826e+07		48.8552	2.48856e+07					43.6722	2.68299e+07		43.956	2.6734e+07		50.4895	2.4341e+07
	43.6068	2.69057e+07		43.6125	2.69014e+07		43.764	2.67602e+07		44.6821	2.61003e+07		48.8601	2.49022e+07					43.6748	2.68481e+07		43.9594	2.67522e+07		50.4931	2.43568e+07
	43.6085	2.69239e+07		43.6134	2.69209e+07		43.7649	2.67796e+07		44.6868	2.61193e+07		48.8626	2.49186e+07					43.6758	2.68664e+07		43.9621	2.67716e+07		50.4944	2.43727e+07
	43.6086	2.69434e+07		43.615	2.69392e+07		43.765	2.67992e+07		44.6897	2.6137e+07		48.8651	2.49355e+07					43.6781	2.6886e+07		43.9632	2.6791e+07		50.5009	2.43884e+07
	43.6093	2.69631e+07		43.6154	2.69589e+07		43.7653	2.68186e+07		44.6903	2.61558e+07		48.8654	2.49521e+07					43.6785	2.69042e+07		43.9637	2.68104e+07		50.5031	2.44043e+07
	43.6108	26982666		43.6162	2.69785e+07		43.7673	2.68382e+07		44.6905	2.61748e+07		48.8679	2.49686e+07					43.6795	2.69226e+07		43.9638	2.68298e+07		50.5089	2.44202e+07
	43.6116	2.7001e+07		43.6176	2.69968e+07		43.7685	2.68564e+07		44.6957	2.61926e+07		48.8694	2.49861e+07					43.68	2.69408e+07		43.9698	2.68492e+07		50.5109	2.44361e+07
	43.6125	2.70207e+07		43.6213	2.70157e+07		43.77	2.6876e+07		44.6968	2.62102e+07		48.8695	2.50027e+07					43.6809	2.69592e+07		43.9712	2.68674e+07		50.5131	2.4452e+07
	43.6125	2.7039e+07		43.6213	2.70341e+07		43.7706	2.68941e+07		44.6969	2.62279e+07		48.8712	2.50195e+07					43.6817	2.69773e+07		43.9732	2.68868e+07		50.5169	2.44678e+07
	43.6134	2.70584e+07		43.6235	2.70538e+07		43.773	2.69123e+07		44.699	2.62457e+07		48.8744	2.5036e+07					43.6823	2.6996e+07		43.9733	2.69049e+07		50.5175	2.44844e+07
	43.615	2.70768e+07		43.626	2.70735e+07		43.7744	2.69306e+07		44.6992	2.62647e+07		48.8766	2.50525e+07					43.6847	2.70155e+07		43.9774	2.69229e+07		50.5177	2.45002e+07
	43.6154	2.70965e+07		43.627	2.70917e+07		43.7757	2.695e+07		44.6998	2.62825e+07		48.8768	2.50689e+07					43.6862	2.7035e+07		43.9806	2.69409e+07		50.5191	2.4516e+07
	43.6162	2.7116e+07		43.6274	2.711e+07		43.7792	2.69682e+07		44.6998	2.63015e+07		48.8829	2.50853e+07					43.6877	2.70531e+07		43.9834	2.69591e+07		50.5242	2.45339e+07
	43.6176	2.71344e+07		43.6328	2.71283e+07		43.7795	2.69878e+07		44.7002	2.63192e+07		48.8866	2.51022e+07					43.6891	2.70713e+07		43.9835	2.69785e+07		50.5258	2.45497e+07
	43.6213	2.71532e+07		43.633	2.71479e+07		43.7799	2.70073e+07		44.7018	2.63381e+07		48.8882	2.51191e+07					43.6892	2.70896e+07		43.9841	2.69977e+07		50.5361	2.45656e+07
	43.6213	2.71717e+07		43.634	2.71662e+07		43.7812	2.70268e+07		44.7026	2.63558e+07		48.8946	2.5136e+07					43.6898	2.71079e+07		43.9869	2.70179e+07		50.5384	2.45814e+07
	43.6235	2.71914e+07		43.6345	2.71846e+07		43.7819	2.70463e+07		44.7075	2.63734e+07		48.8953	2.51528e+07					43.6899	2.71261e+07		43.9875	2.70358e+07		50.5396	2.45972e+07
	43.626	2.7211e+07		43.6373	2.72028e+07		43.7837	2.70658e+07		44.7077	2.6391e+07		48.8969	2.51696e+07					43.6902	2.71442e+07		43.9892	2.70546e+07		50.5527	2.4613e+07
	43.627	2.72293e+07		43.6391	2.7221e+07		43.7837	2.70853e+07		44.7104	2.64089e+07		48.8983	2.51865e+07					43.6907	2.71638e+07		43.9896	2.7074e+07		50.5575	2.46289e+07
	43.6274	2.72476e+07		43.6403	2.72393e+07		43.7843	2.71048e+07		44.7119	2.64266e+07		48.9003	2.52034e+07					43.6962	2.71828e+07		43.9956	2.70922e+07		50.5629	2.46447e+07
	43.6328	2.72659e+07		43.6423	2.72588e+07		43.7868	2.71243e+07		44.7158	2.64456e+07		48.9011	2.52199e+07					43.6973	2.72011e+07		43.9961	2.71114e+07		50.5653	2.46605e+07
	43.633	2.72855e+07		43.643	2.72772e+07		43.7871	2.71438e+07		44.7203	2.64646e+07		48.9024	2.52367e+07					43.6973	2.72194e+07		43.9963	2.71308e+07		50.566	2.46764e+07
	43.634	2.73038e+07		43.6433	2.72958e+07		43.7881	2.7162e+07		44.7242	2.64823e+07		48.903	2.52533e+07					43.698	2.72389e+07		43.9978	2.71502e+07		50.5697	2.46921e+07
	43.6345	2.73222e+07		43.6452	2.7314e+07		43.7885	2.71804e+07		44.7287	2.65012e+07		48.9063	2.52698e+07					43.6991	2.7257e+07		43.999	2.71697e+07		50.5698	2.4708e+07
	43.6373	2.73404e+07		43.6471	2.73337e+07		43.7886	2.71986e+07		44.7321	2.65189e+07		48.91	2.52866e+07					43.6993	2.72766e+07		43.9994	2.71878e+07		50.5729	2.47239e+07
	43.6391	2.73586e+07		43.649	2.7352e+07		43.7905	2.72181e+07		44.734	2.65379e+07		48.9101	2.53031e+07					43.7015	2.72949e+07		44.0005	2.72059e+07		50.5761	2.47397e+07
	43.6403	2.73769e+07		43.65	2.73716e+07		43.7914	2.72376e+07		44.7352	2.65567e+07		48.9156	2.53195e+07					43.7021	2.73133e+07		44.0006	2.72251e+07		50.5764	2.47555e+07
	43.6423	2.73964e+07		43.6534	2.73899e+07		43.7921	2.72558e+07		44.7365	2.65745e+07		48.9168	2.5336e+07					43.7028	2.73318e+07		44.0035	2.72444e+07		50.5778	2.47715e+07
	43.643	2.74148e+07		43.6538	2.74081e+07		43.7933	2.72739e+07		44.7394	2.65921e+07		48.921	2.53529e+07					43.7033	2.735e+07		44.0042	2.72638e+07		50.5789	2.47873e+07
	43.6433	2.74334e+07		43.6542	2.74262e+07		43.7935	2.7292e+07		44.7429	2.66099e+07		48.9283	2.53693e+07					43.704	2.73683e+07		44.0057	2.72819e+07		50.5798	2.48031e+07
	43.6452	2.74516e+07		43.6548	2.74449e+07		43.7938	2.73115e+07		44.7446	2.66276e+07		48.9356	2.53862e+07					43.7044	2.73865e+07		44.0057	2.73012e+07		50.58	2.4819e+07
	43.6471	2.74713e+07		43.6564	2.74631e+07		43.7945	2.73297e+07		44.7463	2.66455e+07		48.9397	2.54027e+07					43.7047	2.74061e+07		44.0065	2.73194e+07		50.5864	2.48348e+07
	43.649	2.74895e+07		43.659	2.74814e+07		43.7945	2.73493e+07		44.748	2.66644e+07		48.9442	2.54195e+07					43.7048	2.74243e+07		44.0069	2.73388e+07		50.5884	2.48506e+07
	43.65	2.75092e+07		43.6593	2.74999e+07		43.7946	2.73674e+07		44.7516	2.66832e+07		48.9455	2.54364e+07					43.7143	2.74445e+07		44.0092	2.7357e+07		50.5892	2.48665e+07
	43.6534	2.75275e+07		43.6612	2.75182e+07		43.7951	2.73868e+07		44.7551	2.67021e+07		48.9475	2.54529e+07					43.715	2.74628e+07		44.0102	2.73751e+07		50.5918	2.48823e+07
	43.6538	2.75456e+07		43.6654	2.75364e+07		43.7961	2.7405e+07		44.7553	2.6721e+07		48.9485	2.54704e+07					43.717	2.74823e+07		44.0112	2.73944e+07		50.5923	2.48981e+07
	43.6542	2.75638e+07		43.6701	2.75546e+07		43.797	2.74231e+07		44.7554	2.67387e+07		48.9496	2.54869e+07					43.7176	2.75019e+07		44.0138	2.74158e+07		50.5929	2.4914e+07
	43.6548	2.75825e+07		43.6703	2.7573e+07		43.7996	2.74413e+07		44.7557	2.67563e+07		48.9507	2.55034e+07					43.7176	2.75207e+07		44.0139	2.74352e+07		50.598	2.49307e+07
	43.6564	2.76007e+07		43.6707	2.75925e+07		43.8001	2.74607e+07		44.7605	2.6774e+07		48.9517	2.55198e+07					43.7185	2.7539e+07		44.0144	2.74531e+07		50.6034	2.49475e+07
	43.659	2.7619e+07		43.6718	2.76108e+07		43.8011	2.7479e+07		44.7606	2.67923e+07		48.9534	2.55367e+07					43.7234	2.75586e+07		44.0145	2.74724e+07		50.6054	2.49633e+07
	43.6593	2.76375e+07		43.6722	2.7629e+07		43.8015	2.74985e+07		44.7611	2.68112e+07		48.9562	2.55531e+07					43.7252	2.75781e+07		44.0155	2.74904e+07		50.6079	2.49791e+07
	43.6612	2.76558e+07		43.6748	2.76472e+07		43.8018	2.7518e+07		44.7613	2.6829e+07		48.9591	2.55696e+07					43.7277	2.75976e+07		44.0213	2.75096e+07		50.6083	2.49949e+07
	43.6654	2.7674e+07		43.6758	2.76656e+07		43.8039	2.75363e+07		44.7617	2.68468e+07		48.9629	2.55864e+07					43.7285	2.76171e+07		44.023	2.7529e+07		50.6109	2.50111e+07
	43.6701	2.76922e+07		43.6781	2.76851e+07		43.8105	2.75558e+07		44.7622	2.68658e+07		48.9636	2.56029e+07					43.7287	2.76368e+07		44.0236	2.75483e+07		50.6134	2.50268e+07
	43.6703	2.77105e+07		43.6785	2.77033e+07		43.8117	2.7574e+07		44.7639	2.68835e+07		48.9652	2.56194e+07					43.7295	2.76563e+07		44.0243	2.75663e+07		50.6135	2.50426e+07
	43.6707	2.77301e+07		43.6795	2.77217e+07		43.8137	2.7592e+07		44.7682	2.69012e+07		48.9674	2.56361e+07					43.7302	2.76758e+07		44.0252	2.75856e+07		50.615	2.50584e+07
	43.6718	2.77484e+07		43.68	2.774e+07		43.815	2.76115e+07		44.7728	2.6919e+07		48.9686	2.56526e+07					43.7322	2.76953e+07		44.0257	2.76038e+07		50.6193	2.50742e+07
	43.6722	2.77666e+07		43.6809	2.77583e+07		43.8155	2.76297e+07		44.7737	2.69378e+07		48.9692	2.56694e+07					43.7349	2.77148e+07		44.0298	2.76218e+07		50.6229	2.50909e+07
	43.6748	2.77848e+07		43.6817	2.77764e+07		43.816	2.76479e+07		44.7759	2.69555e+07		48.9707	2.56859e+07					43.7355	2.77342e+07		44.0303	2.76412e+07		50.6276	2.51068e+07
	43.6758	2.78031e+07		43.6823	2.77951e+07		43.8169	2.7666e+07		44.7816	2.69745e+07		48.9738	2.57034e+07					43.7381	2.77524e+07		44.0316	2.76606e+07		50.6394	2.5123e+07
	43.6781	2.78227e+07		43.6847	2.78147e+07		43.8174	2.76854e+07		44.7816	2.69924e+07		48.974	2.57199e+07					43.7386	2.77719e+07		44.0323	2.76799e+07		50.6418	2.51388e+07
	43.6785	2.78409e+07		43.6862	2.78341e+07		43.8194	2.77035e+07		44.7817	2.70113e+07		48.9785	2.57368e+07					43.7408	2.77915e+07		44.0329	2.76979e+07		50.6418	2.51552e+07
	43.6795	2.78593e+07		43.6877	2.78522e+07		43.8198	2.7723e+07		44.7818	2.7029e+07		48.9812	2.57532e+07					43.744	2.7811e+07		44.0349	2.77172e+07		50.6438	2.5171e+07
	43.68	2.78775e+07		43.6891	2.78704e+07		43.8231	2.77424e+07		44.7823	2.70478e+07		48.9829	2.57701e+07					43.7461	2.78306e+07		44.0375	2.77366e+07		50.6458	2.51867e+07
	43.6809	2.78959e+07		43.6892	2.78887e+07		43.8255	2.77606e+07		44.7842	2.70654e+07		48.9843	2.57865e+07					43.7466	2.78488e+07		44.0401	2.77559e+07		50.6481	2.52029e+07
	43.6817	2.7914e+07		43.6898	2.7907e+07		43.8274	2.77786e+07		44.7871	2.70832e+07		48.9867	2.58033e+07					43.7467	2.78683e+07		44.041	2.77738e+07		50.6533	2.52187e+07
	43.6823	2.79327e+07		43.6899	2.79252e+07		43.8276	2.77974e+07		44.7876	2.71021e+07		48.9879	2.58198e+07					43.7472	2.78879e+07		44.0455	2.77932e+07		50.6589	2.52349e+07
	43.6847	2.79522e+07		43.6902	2.79433e+07		43.8278	2.78156e+07		44.7909	2.71199e+07		48.9883	2.58362e+07					43.7474	2.79073e+07		44.047	2.78125e+07		50.6592	2.52529e+07
	43.6862	2.79717e+07		43.6907	2.7963e+07		43.8279	2.78339e+07		44.7915	2.71376e+07		48.9885	2.58527e+07					43.7485	2.79256e+07		44.0497	2.78304e+07		50.6599	2.52697e+07
	43.6877	2.79898e+07		43.6962	2.79819e+07		43.8326	2.78521e+07		44.7927	2.71565e+07		48.9896	2.58697e+07					43.7495	2.79438e+07		44.0498	2.78498e+07		50.6621	2.52855e+07
	43.6891	2.80079e+07		43.6973	2.80003e+07		43.8329	2.78702e+07		44.7935	2.7174e+07		48.9985	2.58861e+07					43.7501	2.79633e+07		44.0501	2.78678e+07		50.6621	2.53013e+07
	43.6892	2.80263e+07		43.6973	2.80185e+07		43.8334	2.78897e+07		44.7936	2.71917e+07		48.9999	2.5903e+07					43.7503	2.79821e+07		44.0506	2.78871e+07		50.6637	2.53171e+07
	43.6898	2.80445e+07		43.698	2.8038e+07		43.8362	2.79077e+07		44.7955	2.72106e+07		49.003	2.59198e+07					43.7504	2.80003e+07		44.051	2.79064e+07		50.6653	2.53328e+07
	43.6899	2.80628e+07		43.6991	2.80561e+07		43.8373	2.79259e+07		44.7965	2.72295e+07		49.0043	2.59361e+07					43.7505	2.80185e+07		44.0531	2.79244e+07		50.6678	2.53486e+07
	43.6902	2.80809e+07		43.6993	2.80757e+07		43.8412	2.79441e+07		44.7977	2.72472e+07		49.0049	2.59528e+07					43.7515	2.80367e+07		44.0536	2.79424e+07		50.669	2.53644e+07
	43.6907	2.81005e+07		43.7015	2.8094e+07		43.8454	2.79621e+07		44.7993	2.72661e+07		49.0098	2.59693e+07					43.7549	2.80561e+07		44.0555	2.79617e+07		50.6738	2.53802e+07
	43.6962	2.81195e+07		43.7021	2.81124e+07		43.8461	2.79803e+07		44.8019	2.7284e+07		49.0134	2.59858e+07					43.7553	2.80743e+07		44.0561	2.7981e+07		50.6747	2.5396e+07
	43.6973	2.81378e+07		43.7028	2.81309e+07		43.8464	2.79997e+07		44.8027	2.73017e+07		49.0156	2.60026e+07					43.7595	2.80938e+07		44.0592	2.80002e+07		50.6755	2.54118e+07
	43.6973	2.81561e+07		43.7033	2.81491e+07		43.8489	2.80192e+07		44.8064	2.73205e+07		49.0174	2.60191e+07					43.7598	2.81119e+07		44.0593	2.80182e+07		50.6781	2.54275e+07
	43.698	2.81756e+07		43.704	2.81674e+07		43.8504	2.80374e+07		44.8096	2.73394e+07		49.0228	2.60356e+07					43.7612	2.81302e+07		44.0608	2.80376e+07		50.6879	2.54432e+07
	43.6991	2.81937e+07		43.7044	2.81856e+07		43.8508	2.80555e+07		44.8137	2.73583e+07		49.0238	2.60524e+07					43.7624	2.81498e+07		44.0619	2.80557e+07		50.6884	2.54594e+07
	43.6993	2.82133e+07		43.7047	2.82052e+07		43.8511	2.80736e+07		44.8143	2.73759e+07		49.0247	2.60698e+07					43.764	2.81679e+07		44.0637	2.8075e+07		50.6931	2.54752e+07
	43.7015	2.82316e+07		43.7048	2.82234e+07		43.8511	2.80931e+07		44.819	2.73937e+07		49.0252	2.60866e+07					43.7649	2.81874e+07		44.0644	2.80944e+07		50.7043	2.54909e+07
	43.7021	2.825e+07		43.7143	2.82436e+07		43.8519	2.81113e+07		44.8194	2.74114e+07		49.027	2.61035e+07					43.765	2.82069e+07		44.065	2.81136e+07		50.7073	2.55068e+07
	43.7028	2.82685e+07		43.715	2.82619e+07		43.853	2.81307e+07		44.8194	2.74291e+07		49.0271	2.61201e+07					43.7653	2.82264e+07		44.066	2.81316e+07		50.7105	2.55236e+07
	43.7033	2.82867e+07		43.717	2.82814e+07		43.8542	2.81502e+07		44.8199	2.74479e+07		49.0272	2.61369e+07					43.7673	2.82459e+07		44.0663	2.8151e+07		50.7108	2.55394e+07
	43.704	2.8305e+07		43.7176	2.83011e+07		43.8546	2.81696e+07		44.8204	2.74657e+07		49.0276	2.61529e+07					43.7685	2.82641e+07		44.0668	2.81691e+07		50.7118	2.55551e+07
	43.7044	2.83232e+07		43.7176	2.83198e+07		43.8547	2.8189e+07		44.8215	2.74833e+07		49.0285	2.61694e+07					43.77	2.82837e+07		44.0685	2.81871e+07		50.712	2.55709e+07
	43.7047	2.83428e+07		43.7185	2.83381e+07		43.8557	2.82074e+07		44.8273	2.75022e+07		49.0289	2.61862e+07					43.7706	2.83019e+07		44.0693	2.8205e+07		50.7123	2.55866e+07
	43.7048	2.8361e+07		43.7234	2.83577e+07		43.8557	2.82255e+07		44.829	2.75211e+07		49.0335	2.62025e+07					43.773	2.83201e+07		44.0739	2.8223e+07		50.716	2.56026e+07
	43.7143	2.83812e+07		43.7252	2.83772e+07		43.8562	2.82449e+07		44.835	2.75399e+07		49.0356	2.6219e+07					43.7744	2.83383e+07		44.0746	2.8241e+07		50.7187	2.56183e+07
	43.715	2.83995e+07		43.7277	2.83967e+07		43.8563	2.82633e+07		44.8358	2.75575e+07		49.0392	2.62353e+07					43.7757	2.83578e+07		44.0781	2.82603e+07		50.7194	2.5634e+07
	43.717	2.8419e+07		43.7285	2.84163e+07		43.8572	2.82816e+07		44.8377	2.75764e+07		49.0394	2.62518e+07					43.7792	2.8376e+07		44.0804	2.82797e+07		50.7212	2.56498e+07
	43.7176	2.84386e+07		43.7287	2.84359e+07		43.8573	2.82998e+07		44.8378	2.75941e+07		49.0402	2.62681e+07					43.7795	2.83955e+07		44.0817	2.8299e+07		50.7219	2.56656e+07
	43.7176	2.84574e+07		43.7295	2.84554e+07		43.8597	2.83193e+07		44.8411	2.76134e+07		49.0427	2.62849e+07					43.7799	2.84151e+07		44.0825	2.83184e+07		50.7256	2.56813e+07
	43.7185	2.84757e+07		43.7302	2.84749e+07		43.862	2.83387e+07		44.8426	2.76323e+07		49.0431	2.63017e+07					43.7812	2.84346e+07		44.0827	2.83377e+07		50.7259	2.5698e+07
	43.7234	2.84952e+07		43.7322	2.84944e+07		43.8623	2.83583e+07		44.8476	2.76512e+07		49.0436	2.63184e+07					43.7819	2.84541e+07		44.0831	2.83558e+07		50.726	2.57137e+07
	43.7252	2.85148e+07		43.7349	2.85139e+07		43.8629	2.83764e+07		44.8491	2.76688e+07		49.0472	2.63353e+07					43.7837	2.84736e+07		44.0849	2.83751e+07		50.7278	2.57295e+07
	43.7277	2.85343e+07		43.7355	2.85334e+07		43.863	2.83959e+07		44.8496	2.76864e+07		49.0507	2.63517e+07					43.7837	2.84931e+07		44.0889	2.83945e+07		50.7299	2.57453e+07
	43.7285	2.85538e+07		43.7381	2.85515e+07		43.8652	2.84154e+07		44.8521	2.77052e+07		49.0521	2.63682e+07					43.7843	2.85126e+07		44.0913	2.84138e+07		50.7322	2.57615e+07
	43.7287	2.85735e+07		43.7386	2.8571e+07		43.8652	2.84335e+07		44.8521	2.77242e+07		49.0538	2.63846e+07					43.7868	2.85321e+07		44.0914	2.84318e+07		50.7326	2.57773e+07
	43.7295	2.8593e+07		43.7408	2.85906e+07		43.8654	2.8453e+07		44.8532	2.77419e+07		49.0618	2.64011e+07					43.7871	2.85516e+07		44.0922	2.84511e+07		50.7376	2.5793e+07
	43.7302	2.86125e+07		43.744	2.86102e+07		43.8678	2.8471e+07		44.8658	2.77608e+07		49.0645	2.64174e+07					43.7881	2.85697e+07		44.0955	2.84695e+07		50.739	2.58088e+07
	43.7322	2.8632e+07		43.7461	2.86297e+07		43.8699	2.8489e+07		44.8749	2.77784e+07		49.0684	2.64342e+07					43.7885	2.85881e+07		44.0956	2.84888e+07		50.7405	2.58245e+07
	43.7349	2.86514e+07		43.7466	2.86479e+07		43.8705	2.85085e+07		44.8756	2.77973e+07		49.0686	2.64506e+07					43.7886	2.86063e+07		44.0979	2.85069e+07		50.7416	2.58412e+07
	43.7355	2.86709e+07		43.7467	2.86674e+07		43.8723	2.85279e+07		44.877	2.7815e+07		49.0691	2.6467e+07					43.7905	2.86259e+07		44.0991	2.85262e+07		50.7421	2.58578e+07
	43.7381	2.86891e+07		43.7472	2.8687e+07		43.875	2.8546e+07		44.8778	2.78326e+07		49.0694	2.64838e+07					43.7914	2.86454e+07		44.0995	2.85441e+07		50.7438	2.58735e+07
	43.7386	2.87086e+07		43.7474	2.87064e+07		43.8752	2.85641e+07		44.8779	2.78503e+07		49.0731	2.65003e+07					43.7921	2.86635e+07		44.0995	2.85623e+07		50.744	2.58892e+07
	43.7408	2.87282e+07		43.7485	2.87247e+07		43.8757	2.85835e+07		44.8857	2.78691e+07		49.082	2.65168e+07					43.7933	2.86816e+07		44.1	2.85803e+07		50.748	2.59053e+07
	43.744	2.87477e+07		43.7494	2.87437e+07		43.8761	2.86016e+07		44.8857	2.78879e+07		49.0823	2.65332e+07					43.7935	2.86998e+07		44.1038	2.85996e+07		50.7503	2.59212e+07
	43.7461	2.87673e+07		43.7495	2.87618e+07		43.8768	2.86197e+07		44.8859	2.79056e+07		49.0832	2.65496e+07					43.7938	2.87192e+07		44.1044	2.86189e+07		50.7505	2.59369e+07
	43.7466	2.87855e+07		43.7501	2.87814e+07		43.8784	2.86378e+07		44.8911	2.79232e+07		49.0844	2.6566e+07					43.7945	2.87374e+07		44.1066	2.86389e+07		50.753	2.59527e+07
	43.7467	2.8805e+07		43.7503	2.88002e+07		43.8784	2.86559e+07		44.8917	2.79419e+07		49.0846	2.65824e+07					43.7945	2.8757e+07		44.1068	2.86583e+07		50.756	2.59683e+07
	43.7472	2.88246e+07		43.7504	2.88183e+07		43.8793	2.8674e+07		44.8919	2.79595e+07		49.0856	2.65987e+07					43.7946	2.87751e+07		44.1082	2.86763e+07		50.7586	2.59842e+07
	43.7474	2.88439e+07		43.7505	2.88366e+07		43.8837	2.86922e+07		44.8925	2.79772e+07		49.0888	2.66156e+07					43.7951	2.87945e+07		44.1117	2.86944e+07		50.7589	2.6e+07
	43.7485	2.88623e+07		43.7515	2.88548e+07		43.884	2.87117e+07		44.8929	2.7996e+07		49.0917	2.6632e+07					43.7952	2.88132e+07		44.1135	2.87135e+07		50.7608	2.6016e+07
	43.7494	2.88812e+07		43.754	2.8873e+07		43.8843	2.87298e+07		44.893	2.80148e+07		49.0917	2.66483e+07					43.7961	2.88314e+07		44.1175	2.87317e+07		50.7651	2.60316e+07
	43.7495	2.88994e+07		43.7549	2.88924e+07		43.8843	2.87492e+07		44.8962	2.80336e+07		49.0921	2.66647e+07					43.797	2.88495e+07		44.1189	2.8751e+07		50.7673	2.60474e+07
	43.7501	2.89189e+07		43.7553	2.89105e+07		43.8854	2.87672e+07		44.897	2.80525e+07		49.0954	2.66811e+07					43.7998	2.88684e+07		44.1196	2.87689e+07		50.7679	2.60631e+07
	43.7503	2.89378e+07		43.7562	2.89295e+07		43.8894	2.87855e+07		44.8987	2.80713e+07		49.0957	2.66978e+07					43.8001	2.88878e+07		44.1212	2.87881e+07		50.7684	2.60788e+07
	43.7504	2.89559e+07		43.7595	2.8949e+07		43.8896	2.88035e+07		44.8989	2.80902e+07		49.106	2.67146e+07					43.8011	2.89061e+07		44.1218	2.88072e+07		50.7686	2.60949e+07
	43.7505	2.89742e+07		43.7598	2.89672e+07		43.8908	2.88217e+07		44.9012	2.81091e+07		49.1073	2.6731e+07					43.8015	2.89256e+07		44.1221	2.88252e+07		50.7694	2.61107e+07
	43.7515	2.89923e+07		43.7612	2.89854e+07		43.8912	2.88411e+07		44.9063	2.81267e+07		49.1141	2.67477e+07					43.8018	2.89451e+07		44.1243	2.88444e+07		50.7703	2.61265e+07
	43.754	2.90105e+07		43.7624	2.9005e+07		43.8966	2.88593e+07		44.9072	2.81456e+07		49.1153	2.6764e+07					43.8039	2.89635e+07		44.1252	2.88625e+07		50.7732	2.61421e+07
	43.7549	2.903e+07		43.764	2.90231e+07		43.8968	2.88774e+07		44.9073	2.81645e+07		49.1172	2.67804e+07					43.8105	2.89829e+07		44.1316	2.88817e+07		50.7765	2.6158e+07
	43.7553	2.90481e+07		43.7649	2.90426e+07		43.8976	2.88956e+07		44.9104	2.81821e+07		49.119	2.67968e+07					43.8117	2.90011e+07		44.1317	2.89011e+07		50.7782	2.61737e+07
	43.7562	2.90671e+07		43.765	2.90621e+07		43.8985	2.8915e+07		44.9204	2.81999e+07		49.1194	2.68136e+07					43.815	2.90206e+07		44.1319	2.89203e+07		50.78	2.61894e+07
	43.7595	2.90866e+07		43.7653	2.90816e+07		43.8991	2.89345e+07		44.9209	2.82176e+07		49.1198	2.68303e+07					43.816	2.90388e+07		44.1321	2.89396e+07		50.7814	2.62051e+07
	43.7598	2.91047e+07		43.7673	2.91011e+07		43.8995	2.89539e+07		44.9225	2.82352e+07		49.1212	2.68468e+07					43.8169	2.90568e+07		44.1333	2.89576e+07		50.7853	2.62208e+07
	43.7612	2.9123e+07		43.7685	2.91193e+07		43.9002	2.89734e+07		44.9284	2.8254e+07		49.1311	2.68635e+07					43.8174	2.90763e+07		44.1347	2.89769e+07		50.791	2.62365e+07
	43.7624	2.91426e+07		43.77	2.9139e+07		43.9006	2.89916e+07		44.9285	2.82717e+07		49.1343	2.68802e+07					43.8194	2.90943e+07		44.137	2.89963e+07		50.791	2.62523e+07
	43.764	2.91607e+07		43.7706	2.91571e+07		43.9024	2.90097e+07		44.9294	2.82893e+07		49.1379	2.6897e+07					43.8198	2.91139e+07		44.1385	2.90144e+07		50.7948	2.62689e+07
	43.7649	2.91802e+07		43.773	2.91753e+07		43.9026	2.90278e+07		44.9304	2.83082e+07		49.1386	2.69133e+07					43.8231	2.91332e+07		44.1399	2.90337e+07		50.795	2.62846e+07
	43.765	29199707		43.7744	2.91935e+07		43.9026	2.90459e+07		44.9308	2.83258e+07		49.1396	2.69298e+07					43.8255	2.91514e+07		44.1412	2.90529e+07		50.7993	2.63013e+07
	43.7653	2.92192e+07		43.7757	2.9213e+07		43.9033	2.90639e+07		44.9333	2.83435e+07		49.14	2.69461e+07					43.8256	2.917e+07		44.1418	2.90721e+07		50.8008	2.6317e+07
	43.7673	2.92387e+07		43.7792	2.92312e+07		43.9077	2.9082e+07		44.9368	2.83612e+07		49.141	2.69626e+07					43.8274	2.91881e+07		44.1419	2.90914e+07		50.8022	2.63328e+07
	43.7685	2.92569e+07		43.7795	2.92507e+07		43.9081	2.91015e+07		44.939	2.83788e+07		49.1424	2.69789e+07					43.8278	2.92064e+07		44.1427	2.91094e+07		50.8044	2.63485e+07
	43.77	2.92765e+07		43.7799	2.92703e+07		43.9102	2.9121e+07		44.9415	2.83965e+07		49.1458	2.69953e+07					43.8279	2.92246e+07		44.1435	2.91274e+07		50.8045	2.63647e+07
	43.7706	2.92947e+07		43.7812	2.92898e+07		43.9106	2.91404e+07		44.9426	2.84142e+07		49.1463	2.70116e+07					43.8326	2.92428e+07		44.1436	2.91454e+07		50.8047	2.63809e+07
	43.773	2.93128e+07		43.7819	2.93093e+07		43.9108	2.91598e+07		44.9438	2.84318e+07		49.1471	2.70283e+07					43.8329	2.92609e+07		44.1463	2.91634e+07		50.8098	2.63966e+07
	43.7744	2.93311e+07		43.7837	2.93288e+07		43.9111	2.91792e+07		44.947	2.84506e+07		49.1503	2.70448e+07					43.8334	2.92804e+07		44.1469	2.91814e+07		50.8125	2.64123e+07
	43.7757	2.93506e+07		43.7837	2.93483e+07		43.9137	2.91973e+07		44.9491	2.84684e+07		49.1504	2.70612e+07					43.8362	2.92984e+07		44.1522	2.92007e+07		50.8137	2.64281e+07
	43.7792	2.93688e+07		43.7843	2.93678e+07		43.9144	2.92167e+07		44.9506	2.84861e+07		49.151	2.70776e+07					43.8373	2.93165e+07		44.1544	2.92187e+07		50.815	2.64443e+07
	43.7795	2.93883e+07		43.7868	2.93873e+07		43.9146	2.92361e+07		44.9545	2.8505e+07		49.1519	2.70944e+07					43.8373	2.93346e+07		44.1552	2.92367e+07		50.8172	2.646e+07
	43.7799	2.94079e+07		43.7871	2.94068e+07		43.9146	2.92556e+07		44.9589	2.85238e+07		49.152	2.71112e+07					43.8412	2.93528e+07		44.1588	2.92547e+07		50.8188	2.64762e+07
	43.7812	2.94274e+07		43.7881	2.94249e+07		43.916	2.92739e+07		44.9594	2.85413e+07		49.1527	2.71279e+07					43.8454	2.93709e+07		44.1588	2.92725e+07		50.8194	2.64923e+07
	43.7819	2.94469e+07		43.7885	2.94433e+07		43.9163	2.9292e+07		44.9654	2.8559e+07		49.153	2.71446e+07					43.8464	2.93903e+07		44.1596	2.92906e+07		50.8197	2.6508e+07
	43.7837	2.94664e+07		43.7886	2.94615e+07		43.9174	2.93114e+07		44.9665	2.85765e+07		49.1535	2.7162e+07					43.8489	2.94098e+07		44.1631	2.93099e+07		50.8207	2.65238e+07
	43.7837	2.94858e+07		43.7905	2.94811e+07		43.9199	2.93309e+07		44.9678	2.85953e+07		49.1536	2.71784e+07					43.8504	2.9428e+07		44.1674	2.933e+07		50.8207	2.65394e+07
	43.7843	2.95053e+07		43.7914	2.95006e+07		43.9201	2.93491e+07		44.9683	2.86141e+07		49.1603	2.71952e+07					43.8508	2.94462e+07		44.1678	2.93493e+07		50.8213	2.65551e+07
	43.7868	2.95248e+07		43.7921	2.95187e+07		43.9206	2.93685e+07		44.969	2.86328e+07		49.1612	2.72116e+07					43.8511	2.94642e+07		44.1692	2.93685e+07		50.825	2.65708e+07
	43.7871	2.95444e+07		43.7933	2.95368e+07		43.9251	2.93866e+07		44.9693	2.86504e+07		49.1624	2.7228e+07					43.8511	2.94837e+07		44.1698	2.93878e+07		50.8254	2.65888e+07
	43.7881	2.95625e+07		43.7935	2.9555e+07		43.9251	2.94046e+07		44.9701	2.86679e+07		49.166	2.72447e+07					43.8519	2.95019e+07		44.1727	2.94071e+07		50.8275	2.66049e+07
	43.7885	2.95809e+07		43.7938	2.95744e+07		43.926	2.94228e+07		44.971	2.86856e+07		49.1679	2.72611e+07					43.853	2.95213e+07		44.1777	2.94252e+07		50.8284	2.66216e+07
	43.7886	2.95991e+07		43.7945	2.95926e+07		43.9262	2.94408e+07		44.9718	2.87031e+07		49.168	2.72777e+07					43.8542	2.95408e+07		44.1784	2.94432e+07		50.8303	2.66372e+07
	43.7905	2.96186e+07		43.7945	2.96122e+07		43.9276	2.94588e+07		44.9727	2.87219e+07		49.1685	2.72945e+07					43.8546	2.95602e+07		44.179	2.94624e+07		50.8304	2.66529e+07
	43.7914	2.96381e+07		43.7946	2.96303e+07		43.9286	2.9477e+07		44.9784	2.87407e+07		49.1713	2.73109e+07					43.8547	2.95797e+07		44.179	2.94804e+07		50.8385	2.66687e+07
	43.7921	2.96563e+07		43.7951	2.96497e+07		43.9294	2.9495e+07		44.9821	2.87594e+07		49.1731	2.73272e+07					43.8557	2.9598e+07		44.1826	2.94983e+07		50.8421	2.66844e+07
	43.7933	2.96744e+07		43.7952	2.96684e+07		43.9305	2.95132e+07		44.9835	2.8777e+07		49.1736	2.73446e+07					43.8557	2.96161e+07		44.1829	2.95175e+07		50.8439	2.67002e+07
	43.7935	2.96925e+07		43.7961	2.96866e+07		43.9316	2.95326e+07		44.9862	2.87959e+07		49.1741	2.7361e+07					43.8562	2.96355e+07		44.1829	2.95368e+07		50.8453	2.67159e+07
	43.7938	2.9712e+07		43.797	2.97047e+07		43.9334	2.95507e+07		44.9874	2.88146e+07		49.1764	2.73777e+07					43.8563	2.96539e+07		44.1831	2.95561e+07		50.8464	2.67316e+07
	43.7945	2.97302e+07		43.7996	2.97229e+07		43.9345	2.95688e+07		44.9892	2.88333e+07		49.1825	2.73945e+07					43.8572	2.96722e+07		44.1873	2.95753e+07		50.847	2.67481e+07
	43.7945	2.97498e+07		43.7998	2.97418e+07		43.9349	2.95882e+07		44.9904	2.88509e+07		49.1834	2.74112e+07					43.8573	2.96904e+07		44.1913	2.95946e+07		50.8492	2.67637e+07
	43.7946	2.97679e+07		43.8001	2.97612e+07		43.9362	2.96065e+07		44.9937	2.88686e+07		49.184	2.74276e+07					43.8597	2.97099e+07		44.1924	2.96126e+07		50.8614	2.67795e+07
	43.7951	2.97873e+07		43.8011	2.97795e+07		43.9364	2.96259e+07		44.9945	2.88863e+07		49.1857	2.74441e+07					43.8598	2.97284e+07		44.1938	2.96318e+07		50.8623	2.67953e+07
	43.7952	2.9806e+07		43.8015	2.9799e+07		43.9415	2.96453e+07		44.9961	2.89038e+07		49.1881	2.74604e+07					43.862	2.97479e+07		44.1979	2.96496e+07		50.8658	2.6811e+07
	43.7961	2.98242e+07		43.8018	2.98185e+07		43.9419	2.96635e+07		44.9987	2.89215e+07		49.1882	2.74772e+07					43.8623	2.97675e+07		44.2009	2.96688e+07		50.8749	2.68267e+07
	43.797	2.98423e+07		43.8039	2.98369e+07		43.9422	2.96829e+07		44.999	2.89391e+07		49.1907	2.7494e+07					43.863	2.97869e+07		44.2024	2.96868e+07		50.8753	2.68424e+07
	43.7996	2.98605e+07		43.8105	2.98563e+07		43.9423	2.9701e+07		45.0019	2.8958e+07		49.1922	2.75104e+07					43.8652	2.98064e+07		44.2026	2.9706e+07		50.8754	2.68581e+07
	43.7998	2.98794e+07		43.8117	2.98745e+07		43.9428	2.97192e+07		45.0062	2.89767e+07		49.1929	2.75268e+07					43.8654	2.98258e+07		44.2031	2.97253e+07		50.8772	2.68748e+07
	43.8001	2.98988e+07		43.815	2.9894e+07		43.9428	2.97372e+07		45.0075	2.89954e+07		49.1951	2.75431e+07					43.8678	2.98439e+07		44.2041	2.97447e+07		50.8774	2.68914e+07
	43.8011	2.99171e+07		43.8155	2.99122e+07		43.9441	2.97566e+07		45.0081	2.90143e+07		49.1954	2.75595e+07					43.8699	2.98619e+07		44.2048	2.97639e+07		50.8779	2.69075e+07
	43.8015	2.99366e+07		43.816	2.99304e+07		43.9442	2.97747e+07		45.0116	2.90319e+07		49.1975	2.75758e+07					43.8705	2.98814e+07		44.2061	2.97831e+07		50.8799	2.69231e+07
	43.8018	2.99561e+07		43.8169	2.99485e+07		43.9442	2.97927e+07		45.0146	2.90495e+07		49.2039	2.75926e+07					43.8723	2.99008e+07		44.2065	2.98015e+07		50.8805	2.69388e+07
	43.8039	2.99745e+07		43.8174	2.99679e+07		43.9444	2.98121e+07		45.0169	2.90672e+07		49.2072	2.76093e+07					43.875	2.99189e+07		44.2068	2.98196e+07		50.8821	2.69544e+07
	43.8105	2.99939e+07		43.8194	2.9986e+07		43.9478	2.98314e+07		45.0211	2.9086e+07		49.2076	2.76256e+07					43.8752	2.9937e+07		44.2081	2.9839e+07		50.8837	2.69701e+07
	43.8117	3.00121e+07		43.8198	3.00055e+07		43.9485	2.98495e+07		45.0252	2.91036e+07		49.2077	2.76423e+07					43.8757	2.99564e+07		44.2105	2.98569e+07		50.8838	2.69862e+07
	43.815	3.00315e+07		43.8231	3.00249e+07		43.949	2.98687e+07		45.032	2.91212e+07		49.2078	2.76587e+07					43.8761	2.99745e+07		44.211	2.98763e+07		50.8851	2.70019e+07
	43.8155	3.00498e+07		43.8255	3.00431e+07		43.9551	2.98882e+07		45.0326	2.91399e+07		49.2119	2.76761e+07					43.8768	2.99926e+07		44.2132	2.98957e+07		50.8881	2.70176e+07
	43.816	3.0068e+07		43.8256	3.00617e+07		43.9555	2.99062e+07		45.0335	2.91575e+07		49.2129	2.76924e+07					43.8784	3.00106e+07		44.216	2.99149e+07		50.8882	2.70337e+07
	43.8169	3.0086e+07		43.8274	3.00798e+07		43.956	2.99243e+07		45.0374	2.91751e+07		49.2135	2.77087e+07					43.8784	3.00288e+07		44.2187	2.99328e+07		50.8893	2.70502e+07
	43.8174	3.01055e+07		43.8276	3.00985e+07		43.9572	2.99424e+07		45.0395	2.91938e+07		49.2149	2.77251e+07					43.8793	3.00469e+07		44.2189	2.99508e+07		50.8947	2.70659e+07
	43.8194	3.01235e+07		43.8278	3.01167e+07		43.9594	2.99605e+07		45.0417	2.92125e+07		49.221	2.77414e+07					43.8837	3.00651e+07		44.2193	2.99701e+07		50.8978	2.7082e+07
	43.8198	3.01431e+07		43.8279	3.0135e+07		43.9617	2.99799e+07		45.0453	2.92313e+07		49.2211	2.77582e+07					43.884	3.00845e+07		44.2215	2.99894e+07		50.9008	2.70982e+07
	43.8231	3.01625e+07		43.8326	3.01532e+07		43.9621	2.99994e+07		45.0495	2.92501e+07		49.2217	2.77746e+07					43.8854	3.01026e+07		44.2226	3.00073e+07		50.9015	2.71139e+07
	43.8255	3.01806e+07		43.8329	3.01713e+07		43.9632	3.00188e+07		45.0521	2.92688e+07		49.2227	2.77909e+07					43.8894	3.01209e+07		44.2252	3.00265e+07		50.9015	2.71296e+07
	43.8256	3.01992e+07		43.8334	3.01908e+07		43.9637	3.00381e+07		45.0536	2.92864e+07		49.2236	2.78071e+07					43.8896	3.01389e+07		44.227	3.00444e+07		50.9018	2.71453e+07
	43.8274	3.02173e+07		43.8362	3.02088e+07		43.9638	3.00575e+07		45.0548	2.9304e+07		49.2251	2.78237e+07					43.8908	3.01571e+07		44.2277	3.00624e+07		50.902	2.71613e+07
	43.8276	3.02361e+07		43.8373	3.02269e+07		43.9698	3.0077e+07		45.0551	2.93229e+07		49.2307	2.784e+07					43.8912	3.01765e+07		44.2301	3.00816e+07		50.9022	2.7177e+07
	43.8278	3.02543e+07		43.8373	3.0245e+07		43.9712	3.00952e+07		45.0564	2.93406e+07		49.2308	2.78567e+07					43.8966	3.01947e+07		44.2305	3.00997e+07		50.9087	2.71931e+07
	43.8279	3.02726e+07		43.8412	3.02632e+07		43.9732	3.01145e+07		45.0567	2.93582e+07		49.2319	2.78733e+07					43.8968	3.02128e+07		44.2317	3.01188e+07		50.9107	2.72088e+07
	43.8326	3.02908e+07		43.8454	3.02813e+07		43.9733	3.01326e+07		45.0572	2.93768e+07		49.2331	2.78897e+07					43.8976	3.02309e+07		44.2345	3.0138e+07		50.9156	2.72254e+07
	43.8329	3.03089e+07		43.8461	3.02994e+07		43.9764	3.01506e+07		45.0598	2.93955e+07		49.2332	2.7906e+07					43.8985	3.02504e+07		44.2349	3.01571e+07		50.9166	2.72411e+07
	43.8334	3.03283e+07		43.8464	3.03188e+07		43.9774	3.01687e+07		45.0637	2.94137e+07		49.2352	2.79223e+07					43.8991	3.02698e+07		44.2368	3.01751e+07		50.917	2.72577e+07
	43.8362	3.03464e+07		43.8489	3.03383e+07		43.9806	3.01867e+07		45.0665	2.94312e+07		49.2353	2.79386e+07					43.8995	3.02893e+07		44.2379	3.0193e+07		50.9183	2.72734e+07
	43.8373	3.03644e+07		43.8504	3.03565e+07		43.9834	3.02049e+07		45.067	2.94501e+07		49.2365	2.7955e+07					43.9002	3.03088e+07		44.238	3.0211e+07		50.9204	2.72894e+07
	43.8373	3.03826e+07		43.8508	3.03747e+07		43.9835	3.02243e+07		45.0726	2.94678e+07		49.2382	2.79716e+07					43.9006	3.0327e+07		44.2392	3.02302e+07		50.9207	2.73051e+07
	43.8412	3.04008e+07		43.8511	3.03928e+07		43.9841	3.02435e+07		45.0739	2.94866e+07		49.2392	2.79883e+07					43.9024	3.03451e+07		44.2393	3.02495e+07		50.9217	2.73209e+07
	43.8454	3.04188e+07		43.8511	3.04123e+07		43.9853	3.02629e+07		45.074	2.95043e+07		49.24	2.80047e+07					43.9026	3.03632e+07		44.2411	3.02686e+07		50.9236	2.73366e+07
	43.8461	3.0437e+07		43.8519	3.04304e+07		43.9869	3.0283e+07		45.0795	2.9523e+07		49.2402	2.8021e+07					43.9033	3.03812e+07		44.2435	3.02878e+07		50.924	2.73523e+07
	43.8464	3.04564e+07		43.853	3.04498e+07		43.9875	3.0301e+07		45.0845	2.95417e+07		49.2413	2.80374e+07					43.9066	3.04006e+07		44.244	3.03058e+07		50.924	2.73684e+07
	43.8489	3.04759e+07		43.8542	3.04693e+07		43.9892	3.03198e+07		45.0858	2.95593e+07		49.2418	2.8054e+07					43.9077	3.04187e+07		44.2475	3.03251e+07		50.9254	2.73841e+07
	43.8504	3.04941e+07		43.8546	3.04887e+07		43.9896	3.03391e+07		45.0875	2.95768e+07		49.2423	2.80703e+07					43.9081	3.04382e+07		44.2506	3.03443e+07		50.9256	2.74002e+07
	43.8508	3.05123e+07		43.8547	3.05082e+07		43.9932	3.03585e+07		45.0893	2.95955e+07		49.2435	2.80867e+07					43.9102	3.04577e+07		44.2514	3.03637e+07		50.9291	2.74159e+07
	43.8511	3.05304e+07		43.8557	3.05265e+07		43.9956	3.03767e+07		45.0907	2.96138e+07		49.2486	2.8103e+07					43.9106	3.04771e+07		44.2524	3.0383e+07		50.9302	2.74315e+07
	43.8511	3.05498e+07		43.8557	3.05446e+07		43.9961	3.0396e+07		45.0925	2.96313e+07		49.2511	2.81194e+07					43.9108	3.04965e+07		44.2527	3.04022e+07		50.9305	2.74471e+07
	43.8519	3.0568e+07		43.8562	3.05641e+07		43.9963	3.04154e+07		45.0926	2.96502e+07		49.258	2.81357e+07					43.9111	3.0516e+07		44.2596	3.04202e+07		50.9309	2.74632e+07
	43.853	3.05874e+07		43.8563	3.05824e+07		43.9978	3.04348e+07		45.0941	2.96688e+07		49.2583	2.81524e+07					43.9137	3.0534e+07		44.2599	3.04394e+07		50.9347	2.74788e+07
	43.8542	3.06069e+07		43.8572	3.06008e+07		43.999	3.04543e+07		45.0986	2.96876e+07		49.2602	2.81688e+07					43.9144	3.05534e+07		44.2614	3.04581e+07		50.9354	2.74945e+07
	43.8546	3.06263e+07		43.8573	3.0619e+07		43.9994	3.04724e+07		45.0987	2.97051e+07		49.2603	2.81851e+07					43.9146	3.05728e+07		44.2661	3.0476e+07		50.9377	2.75106e+07
	43.8547	3.06458e+07		43.8597	3.06384e+07		44.0005	3.04904e+07		45.0996	2.97227e+07		49.2603	2.82014e+07					43.9146	3.05923e+07		44.267	3.0494e+07		50.9382	2.75267e+07
	43.8557	3.06641e+07		43.8598	3.0657e+07		44.0006	3.05097e+07		45.1008	2.9741e+07		49.2611	2.82181e+07					43.916	3.06106e+07		44.2709	3.05132e+07		50.9391	2.75423e+07
	43.8557	3.06822e+07		43.862	3.06764e+07		44.0035	3.0529e+07		45.1011	2.97585e+07		49.2616	2.82354e+07					43.9174	3.063e+07		44.2729	3.05324e+07		50.9408	2.75589e+07
	43.8562	3.07016e+07		43.8623	3.0696e+07		44.0042	3.05484e+07		45.1035	2.97772e+07		49.2639	2.82521e+07					43.9199	3.06495e+07		44.2732	3.05503e+07		50.9417	2.75767e+07
	43.8563	3.072e+07		43.8629	3.07141e+07		44.0056	3.05664e+07		45.104	2.97947e+07		49.2642	2.82688e+07					43.9201	3.06678e+07		44.2739	3.05689e+07		50.9427	2.75923e+07
	43.8572	3.07384e+07		43.863	3.07336e+07		44.0057	3.05845e+07		45.1048	2.98122e+07		49.2644	2.82851e+07					43.9206	3.06871e+07		44.2772	3.05883e+07		50.944	2.76073e+07
	43.8573	3.07565e+07		43.8652	3.07531e+07		44.0057	3.06039e+07		45.1062	2.98309e+07		49.2645	2.83015e+07					43.9251	3.07052e+07		44.2778	3.06076e+07		50.9447	2.76229e+07
	43.8597	3.0776e+07		43.8652	3.07712e+07		44.0065	3.06221e+07		45.1085	2.98495e+07		49.2663	2.83178e+07					43.926	3.07233e+07		44.2779	3.06269e+07		50.9507	2.7639e+07
	43.8598	3.07946e+07		43.8654	3.07907e+07		44.0069	3.06415e+07		45.1089	2.98672e+07		49.2676	2.83344e+07					43.9262	3.07413e+07		44.2788	3.06448e+07		50.9578	2.76551e+07
	43.862	3.0814e+07		43.8678	3.08087e+07		44.0076	3.06598e+07		45.1104	2.98858e+07		49.2703	2.8351e+07					43.9276	3.07593e+07		44.2813	3.06628e+07		50.9606	2.76717e+07
	43.8623	3.08336e+07		43.8699	3.08267e+07		44.009	3.06791e+07		45.1141	2.99045e+07		49.2705	2.83683e+07					43.9286	3.07776e+07		44.2864	3.06808e+07		50.9611	2.76873e+07
	43.8629	3.08517e+07		43.8705	3.08462e+07		44.0092	3.06972e+07		45.1167	2.99232e+07		49.2719	2.8385e+07					43.9294	3.07956e+07		44.2895	3.06987e+07		50.9618	2.77034e+07
	43.863	3.08711e+07		43.8723	3.08656e+07		44.0102	3.07153e+07		45.1191	2.9942e+07		49.2728	2.84014e+07					43.9303	3.08149e+07		44.2926	3.07179e+07		50.9638	2.7719e+07
	43.8652	3.08906e+07		43.875	3.08837e+07		44.0112	3.07346e+07		45.1227	2.99607e+07		49.2732	2.84181e+07					43.9305	3.08332e+07		44.294	3.07357e+07		50.9661	2.77346e+07
	43.8652	3.09088e+07		43.8752	3.09018e+07		44.0127	3.07526e+07		45.1237	2.99781e+07		49.2734	2.84344e+07					43.9316	3.08526e+07		44.2948	3.07535e+07		50.9663	2.77504e+07
	43.8654	3.09283e+07		43.8757	3.09212e+07		44.0139	3.0772e+07		45.1255	2.99956e+07		49.2739	2.84511e+07					43.9334	3.08706e+07		44.2951	3.07727e+07		50.9675	2.77661e+07
	43.8678	3.09463e+07		43.8761	3.09393e+07		44.0144	3.079e+07		45.1269	3.00143e+07		49.2748	2.84678e+07					43.9345	3.08887e+07		44.2971	3.07918e+07		50.9675	2.77817e+07
	43.8699	3.09643e+07		43.8768	3.09574e+07		44.0145	3.08093e+07		45.1286	3.00319e+07		49.2818	2.84845e+07					43.9349	3.09081e+07		44.2975	3.0811e+07		50.9699	2.77974e+07
	43.8705	3.09838e+07		43.8784	3.09755e+07		44.0155	3.08272e+07		45.1319	3.00494e+07		49.2891	2.85009e+07					43.9362	3.09264e+07		44.2984	3.08301e+07		50.9728	2.78131e+07
	43.8723	3.10032e+07		43.8784	3.09936e+07		44.0213	3.08465e+07		45.1324	3.00671e+07		49.2899	2.85176e+07					43.9364	3.09458e+07		44.2997	3.08482e+07		50.9756	2.78288e+07
	43.875	3.10213e+07		43.8793	3.10117e+07		44.023	3.08658e+07		45.1336	3.00852e+07		49.2913	2.85339e+07					43.9415	3.09652e+07		44.3025	3.0866e+07		50.9796	2.78449e+07
	43.8752	3.10394e+07		43.8837	3.10299e+07		44.0236	3.08852e+07		45.1349	3.01039e+07		49.2943	2.85503e+07					43.9419	3.09835e+07		44.303	3.08852e+07		50.9837	2.78606e+07
	43.8757	3.10588e+07		43.884	3.10494e+07		44.0241	3.09032e+07		45.1355	3.01215e+07		49.2947	2.85669e+07					43.9422	3.10029e+07		44.3051	3.09043e+07		50.9863	2.78772e+07
	43.8761	3.10769e+07		43.8843	3.10675e+07		44.0243	3.09211e+07		45.1435	3.01403e+07		49.2974	2.85842e+07					43.9423	3.1021e+07		44.3053	3.09236e+07		50.9865	2.78929e+07
	43.8768	3.1095e+07		43.8843	3.10869e+07		44.0252	3.09405e+07		45.1439	3.0159e+07		49.2983	2.86006e+07					43.9428	3.10391e+07		44.3058	3.09415e+07		50.9887	2.79106e+07
	43.8784	3.11131e+07		43.8854	3.11049e+07		44.0257	3.09586e+07		45.1446	3.01768e+07		49.2988	2.86169e+07					43.9428	3.10571e+07		44.3061	3.09593e+07		50.991	2.79281e+07
	43.8784	3.11312e+07		43.8894	3.11232e+07		44.0298	3.09767e+07		45.1455	3.01943e+07		49.299	2.86336e+07					43.9441	3.10766e+07		44.3061	3.09775e+07		50.9923	2.79438e+07
	43.8793	3.11493e+07		43.8896	3.11412e+07		44.0303	3.0996e+07		45.1456	3.0213e+07		49.3026	2.865e+07					43.9442	3.10946e+07		44.3072	3.09953e+07		50.9936	2.79595e+07
	43.8837	3.11675e+07		43.8908	3.11594e+07		44.0316	3.10154e+07		45.1469	3.02306e+07		49.3043	2.86663e+07					43.9442	3.11126e+07		44.3109	3.10136e+07		50.9945	2.7975e+07
	43.884	3.1187e+07		43.8912	3.11788e+07		44.0323	3.10348e+07		45.1493	3.02482e+07		49.3055	2.86821e+07					43.9485	3.11307e+07		44.3112	3.10315e+07		50.9968	2.79916e+07
	43.8843	3.12051e+07		43.8956	3.11975e+07		44.0323	3.10529e+07		45.1499	3.02658e+07		49.3055	2.86984e+07					43.949	3.11499e+07		44.3131	3.10506e+07		50.9996	2.80074e+07
	43.8843	3.12244e+07		43.8966	3.12157e+07		44.0329	3.10709e+07		45.1515	3.02833e+07		49.3066	2.8715e+07					43.9551	3.11694e+07		44.3135	3.10685e+07		51.0003	2.80229e+07
	43.8854	3.12425e+07		43.8968	3.12338e+07		44.0348	3.10902e+07		45.1577	3.03009e+07		49.3074	2.87317e+07					43.9555	3.11874e+07		44.3147	3.10871e+07		51.0023	2.80386e+07
	43.8894	3.12608e+07		43.8976	3.1252e+07		44.0349	3.11095e+07		45.1585	3.03191e+07		49.3087	2.87487e+07					43.956	3.12055e+07		44.3184	3.11051e+07		51.0025	2.80543e+07
	43.8896	3.12788e+07		43.8985	3.12714e+07		44.0375	3.1129e+07		45.1604	3.03367e+07		49.3095	2.87655e+07					43.9572	3.12236e+07		44.3222	3.11243e+07		51.0031	2.80699e+07
	43.8908	3.12969e+07		43.8991	3.12909e+07		44.0401	3.11482e+07		45.1628	3.03542e+07		49.3095	2.87818e+07					43.9594	3.12417e+07		44.3245	3.11423e+07		51.0108	2.80863e+07
	43.8912	3.13164e+07		43.8995	3.13104e+07		44.041	3.11661e+07		45.1703	3.03728e+07		49.3136	2.87981e+07					43.9617	3.12611e+07		44.3269	3.11602e+07		51.0133	2.8102e+07
	43.8956	3.13351e+07		43.9002	3.13298e+07		44.0425	3.11844e+07		45.1706	3.03904e+07		49.3141	2.88143e+07					43.9621	3.12806e+07		44.3308	3.11794e+07		51.0135	2.81187e+07
	43.8966	3.13533e+07		43.9006	3.13481e+07		44.0455	3.12038e+07		45.1741	3.0409e+07		49.316	2.88312e+07					43.9632	3.13e+07		44.3347	3.11973e+07		51.0136	2.81344e+07
	43.8968	3.13714e+07		43.9024	3.13662e+07		44.0461	3.12219e+07		45.1745	3.04265e+07		49.3184	2.88479e+07					43.9637	3.13193e+07		44.3352	3.12165e+07		51.0156	2.81504e+07
	43.8976	3.13896e+07		43.9026	3.13842e+07		44.047	3.12412e+07		45.1776	3.04452e+07		49.3195	2.88641e+07					43.9638	3.13387e+07		44.3356	3.12343e+07		51.0158	2.81661e+07
	43.8985	3.1409e+07		43.9026	3.14023e+07		44.0497	3.12592e+07		45.1781	3.04639e+07		49.3199	2.88805e+07					43.9698	3.13582e+07		44.3372	3.12534e+07		51.0166	2.81827e+07
	43.8991	3.14284e+07		43.9033	3.14203e+07		44.0498	3.12785e+07		45.1827	3.04825e+07		49.3215	2.88971e+07					43.9712	3.13764e+07		44.3374	3.12724e+07		51.0184	2.81984e+07
	43.8995	3.14479e+07		43.9077	3.14384e+07		44.0501	3.12965e+07		45.1827	3.05001e+07		49.3216	2.89144e+07					43.9732	3.13958e+07		44.3375	3.12915e+07		51.0205	2.82144e+07
	43.9002	3.14674e+07		43.9081	3.14579e+07		44.0506	3.13158e+07		45.1893	3.05176e+07		49.3218	2.89306e+07					43.9733	3.14138e+07		44.3389	3.13094e+07		51.0259	2.823e+07
	43.9006	3.14856e+07		43.9102	3.14774e+07		44.051	3.13351e+07		45.1896	3.05351e+07		49.3237	2.89469e+07					43.9764	3.14319e+07		44.3399	3.13274e+07		51.0289	2.82457e+07
	43.9024	3.15037e+07		43.9106	3.14968e+07		44.0511	3.13545e+07		45.1923	3.05538e+07		49.3246	2.89636e+07					43.9774	3.14499e+07		44.3407	3.13466e+07		51.0304	2.82612e+07
	43.9026	31521797		43.9108	3.15162e+07		44.0531	3.13725e+07		45.1955	3.05713e+07		49.3282	2.89803e+07					43.9806	3.14679e+07		44.3494	3.13646e+07		51.035	2.82769e+07
	43.9026	3.15399e+07		43.9111	3.15357e+07		44.0536	3.13905e+07		45.1979	3.05887e+07		49.3325	2.89966e+07					43.9834	3.14861e+07		44.3499	3.13836e+07		51.0379	2.82929e+07
	43.9033	3.15579e+07		43.9137	3.15537e+07		44.0561	3.14098e+07		45.1983	3.06063e+07		49.3335	2.90129e+07					43.9835	3.15055e+07		44.3504	3.14028e+07		51.0447	2.83085e+07
	43.9077	3.1576e+07		43.9144	3.15731e+07		44.0592	3.1429e+07		45.2029	3.0625e+07		49.3346	2.90292e+07					43.9841	3.15247e+07		44.3544	3.14208e+07		51.0466	2.83241e+07
	43.9081	3.15955e+07		43.9146	3.15925e+07		44.0593	3.1447e+07		45.2069	3.06432e+07		49.3354	2.90455e+07					43.9853	3.15441e+07		44.3554	3.14388e+07		51.0495	2.83401e+07
	43.9102	3.1615e+07		43.9146	3.1612e+07		44.0597	3.14663e+07		45.207	3.06607e+07		49.3363	2.90618e+07					43.9869	3.15643e+07		44.3562	3.14578e+07		51.05	2.83563e+07
	43.9106	3.16344e+07		43.916	3.16303e+07		44.0608	3.14857e+07		45.2074	3.06794e+07		49.3395	2.90785e+07					43.9875	3.15822e+07		44.3578	3.14771e+07		51.0548	2.83719e+07
	43.9108	3.16537e+07		43.9163	3.16484e+07		44.0609	3.15038e+07		45.2104	3.06968e+07		49.3425	2.90947e+07					43.9892	3.1601e+07		44.3593	3.14948e+07		51.0571	2.83876e+07
	43.9111	3.16732e+07		43.9174	3.16678e+07		44.0619	3.15219e+07		45.2134	3.07142e+07		49.3428	2.91114e+07					43.9896	3.16204e+07		44.3631	3.15139e+07		51.0604	2.84043e+07
	43.9137	3.16913e+07		43.9199	3.16873e+07		44.0637	3.15412e+07		45.2164	3.07329e+07		49.3433	2.91278e+07					43.9932	3.16398e+07		44.3674	3.1533e+07		51.0636	2.842e+07
	43.9144	3.17107e+07		43.9201	3.17056e+07		44.0639	3.15592e+07		45.2174	3.07517e+07		49.3449	2.91443e+07					43.9956	3.16579e+07		44.3742	3.15522e+07		51.0649	2.84357e+07
	43.9146	3.17301e+07		43.9206	3.17249e+07		44.0644	3.15786e+07		45.2175	3.07691e+07		49.3464	2.91606e+07					43.9961	3.16772e+07		44.3748	3.15701e+07		51.0659	2.84517e+07
	43.9146	3.17496e+07		43.9251	3.1743e+07		44.065	3.15978e+07		45.2199	3.07873e+07		49.3485	2.9177e+07					43.9963	3.16966e+07		44.3751	3.15892e+07		51.0689	2.84674e+07
	43.916	3.17679e+07		43.926	3.17611e+07		44.066	3.16158e+07		45.2268	3.0806e+07		49.3486	2.91937e+07					43.9978	3.1716e+07		44.3777	3.1607e+07		51.0691	2.84825e+07
	43.9163	31786006		43.9262	3.17791e+07		44.0663	3.16352e+07		45.2284	3.08236e+07		49.3497	2.92103e+07					43.999	3.17355e+07		44.3778	3.16261e+07		51.0745	2.84981e+07
	43.9174	3.18054e+07		43.9276	3.17971e+07		44.0668	3.16533e+07		45.2327	3.08422e+07		49.3524	2.92265e+07					43.9994	3.17536e+07		44.3788	3.16453e+07		51.0793	2.85141e+07
	43.9199	3.18249e+07		43.9286	3.18154e+07		44.0685	3.16713e+07		45.2332	3.08595e+07		49.3543	2.92432e+07					44.0005	3.17717e+07		44.3789	3.16644e+07		51.0799	2.85297e+07
	43.9201	3.18431e+07		43.9294	3.18334e+07		44.0693	3.16892e+07		45.2334	3.08769e+07		49.3578	2.92599e+07					44.0006	3.17909e+07		44.3795	3.16823e+07		51.0803	2.85453e+07
	43.9206	3.18625e+07		43.9303	3.18527e+07		44.0696	3.17085e+07		45.2352	3.08942e+07		49.3635	2.92766e+07					44.0035	3.18102e+07		44.3796	3.17002e+07		51.0822	2.8561e+07
	43.9251	3.18806e+07		43.9305	3.1871e+07		44.0718	3.17272e+07		45.2373	3.09118e+07		49.3652	2.92939e+07					44.0042	3.18296e+07		44.3798	3.17194e+07		51.0843	2.85766e+07
	43.926	3.18987e+07		43.9316	3.18904e+07		44.0739	3.17453e+07		45.2373	3.09294e+07		49.3659	2.93102e+07					44.0057	3.18476e+07		44.3799	3.17373e+07		51.0846	2.85922e+07
	43.9262	3.19167e+07		43.9334	3.19084e+07		44.0746	3.17633e+07		45.2385	3.09469e+07		49.3687	2.93269e+07					44.0057	3.1867e+07		44.3817	3.17565e+07		51.0847	2.86079e+07
	43.9276	3.19347e+07		43.9345	3.19265e+07		44.0781	3.17826e+07		45.2402	3.09656e+07		49.3695	2.93432e+07					44.0065	3.18852e+07		44.3819	3.17757e+07		51.0868	2.86235e+07
	43.9286	3.19529e+07		43.9349	3.19459e+07		44.0789	3.18006e+07		45.2412	3.09842e+07		49.3704	2.93597e+07					44.0069	3.19046e+07		44.3832	3.17935e+07		51.0875	2.86401e+07
	43.9294	3.19709e+07		43.9362	3.19642e+07		44.0804	3.18199e+07		45.2464	3.10018e+07		49.3709	2.93759e+07					44.0076	3.19229e+07		44.3832	3.18115e+07		51.0917	2.86557e+07
	43.9303	3.19903e+07		43.9364	3.19836e+07		44.0817	3.18393e+07		45.2473	3.10193e+07		49.3712	2.93926e+07					44.009	3.19422e+07		44.384	3.18306e+07		51.0918	2.86713e+07
	43.9305	3.20085e+07		43.9415	3.2003e+07		44.0819	3.18573e+07		45.2476	3.10379e+07		49.3717	2.94089e+07					44.0092	3.19604e+07		44.3885	3.18498e+07		51.0931	2.8687e+07
	43.9316	3.20279e+07		43.9419	3.20213e+07		44.0825	3.18767e+07		45.2478	3.10553e+07		49.3731	2.94252e+07					44.0102	3.19785e+07		44.3951	3.18688e+07		51.0954	2.87026e+07
	43.9334	3.2046e+07		43.9422	3.20407e+07		44.0827	3.1896e+07		45.2492	3.10728e+07		49.3742	2.94414e+07					44.0112	3.19978e+07		44.3965	3.18867e+07		51.1025	2.87183e+07
	43.9345	3.20641e+07		43.9423	3.20588e+07		44.0831	3.19141e+07		45.2494	3.10914e+07		49.3766	2.94581e+07					44.0127	3.20158e+07		44.3972	3.19052e+07		51.1033	2.87348e+07
	43.9349	3.20835e+07		43.9428	3.20769e+07		44.0849	3.19334e+07		45.2503	3.111e+07		49.3822	2.94745e+07					44.0138	3.20371e+07		44.3985	3.19243e+07		51.1041	2.87504e+07
	43.9362	3.21018e+07		43.9428	3.20949e+07		44.0889	3.19528e+07		45.2503	3.11282e+07		49.3831	2.94907e+07					44.0139	3.20566e+07		44.3995	3.19435e+07		51.1046	2.87659e+07
	43.9364	3.21212e+07		43.9441	3.21144e+07		44.0913	3.19721e+07		45.255	3.11469e+07		49.3839	2.9507e+07					44.0144	3.20745e+07		44.4004	3.19613e+07		51.1088	2.87816e+07
	43.9415	3.21406e+07		43.9442	3.21324e+07		44.0914	3.19901e+07		45.2554	3.11655e+07		49.391	2.95237e+07					44.0145	3.20938e+07		44.4027	3.19804e+07		51.1109	2.87972e+07
	43.9419	3.21589e+07		43.9442	3.21504e+07		44.0922	3.20094e+07		45.2566	3.1183e+07		49.3916	2.95409e+07					44.0155	3.21117e+07		44.4033	3.19984e+07		51.1157	2.88127e+07
	43.9422	3.21783e+07		43.9444	3.21698e+07		44.0927	3.20287e+07		45.2588	3.12017e+07		49.3922	2.95577e+07					44.0213	3.2131e+07		44.404	3.20163e+07		51.1167	2.88284e+07
	43.9423	3.21963e+07		43.9478	3.21891e+07		44.0938	3.20486e+07		45.2592	3.1219e+07		49.393	2.9574e+07					44.023	3.21504e+07		44.4046	3.20355e+07		51.1251	2.8844e+07
	43.9428	3.22145e+07		43.9485	3.22072e+07		44.0956	3.20679e+07		45.2608	3.12365e+07		49.3953	2.95906e+07					44.0236	3.21697e+07		44.4052	3.20533e+07		51.1254	2.88597e+07
	43.9428	3.22325e+07		43.949	3.22265e+07		44.0965	3.2086e+07		45.2619	3.12552e+07		49.4021	2.96068e+07					44.0241	3.21877e+07		44.4067	3.20725e+07		51.1305	2.88753e+07
	43.9441	3.22519e+07		43.9551	3.22459e+07		44.0966	3.2104e+07		45.2623	3.12727e+07		49.4042	2.96235e+07					44.0243	3.22057e+07		44.4068	3.2091e+07		51.1314	2.88909e+07
	43.9442	3.227e+07		43.9555	3.22639e+07		44.0979	3.21221e+07		45.2636	3.12903e+07		49.4046	2.964e+07					44.0252	3.2225e+07		44.4074	3.2109e+07		51.137	2.89064e+07
	43.9442	3.2288e+07		43.956	3.2282e+07		44.0991	3.21415e+07		45.2643	3.13078e+07		49.4066	2.96563e+07					44.0257	3.22432e+07		44.4081	3.21269e+07		51.1424	2.89224e+07
	43.9444	3.23074e+07		43.9572	3.23001e+07		44.0995	3.21594e+07		45.2654	3.13253e+07		49.4069	2.9673e+07					44.0298	3.22612e+07		44.4148	3.2146e+07		51.1431	2.8938e+07
	43.9478	3.23267e+07		43.9594	3.23182e+07		44.0995	3.21775e+07		45.2658	3.13441e+07		49.4099	2.96893e+07					44.0303	3.22806e+07		44.4149	3.21639e+07		51.1445	2.89539e+07
	43.9485	3.23448e+07		43.9617	3.23376e+07		44.1	3.21956e+07		45.2659	3.13626e+07		49.4126	2.97054e+07					44.0316	3.22999e+07		44.42	3.21817e+07		51.145	2.89696e+07
	43.949	3.2364e+07		43.9621	3.23571e+07		44.1	3.22135e+07		45.2679	3.13812e+07		49.4145	2.97217e+07					44.0323	3.23193e+07		44.4206	3.22008e+07		51.1485	2.89861e+07
	43.9551	3.23835e+07		43.9632	3.23765e+07		44.1034	3.22329e+07		45.2682	3.13998e+07		49.4157	2.97374e+07					44.0323	3.23374e+07		44.4209	3.22187e+07		51.1504	2.90031e+07
	43.9555	3.24015e+07		43.9637	3.23958e+07		44.1038	3.22523e+07		45.2692	3.14184e+07		49.4163	2.97537e+07					44.0329	3.23554e+07		44.4215	3.22378e+07		51.1554	2.90186e+07
	43.956	3.24196e+07		43.9638	3.24153e+07		44.1044	3.22716e+07		45.2694	3.14358e+07		49.4171	2.977e+07					44.0348	3.23747e+07		44.4224	3.22569e+07		51.1603	2.90343e+07
	43.9572	3.24377e+07		43.9698	3.24347e+07		44.1068	3.22909e+07		45.2752	3.14545e+07		49.4173	2.97863e+07					44.0349	3.2394e+07		44.4242	3.22746e+07		51.1605	2.90503e+07
	43.9594	3.24558e+07		43.9712	3.24529e+07		44.1082	3.2309e+07		45.2785	3.14731e+07		49.4182	2.98026e+07					44.0375	3.24134e+07		44.4244	3.22925e+07		51.1611	2.90659e+07
	43.9617	3.24752e+07		43.9732	3.24723e+07		44.1117	3.2327e+07		45.2795	3.14905e+07		49.4184	2.98189e+07					44.0401	3.24327e+07		44.4312	3.23104e+07		51.1626	2.90815e+07
	43.9621	3.24947e+07		43.9733	3.24903e+07		44.1135	3.23461e+07		45.2797	3.15079e+07		49.4197	2.98351e+07					44.041	3.24506e+07		44.4326	3.23297e+07		51.164	2.90971e+07
	43.9632	3.25141e+07		43.9764	3.25084e+07		44.1162	3.2364e+07		45.2821	3.15254e+07		49.4206	2.98518e+07					44.0425	3.24689e+07		44.439	3.23486e+07		51.165	2.91127e+07
	43.9637	3.25334e+07		43.9774	3.25264e+07		44.1175	3.23823e+07		45.2839	3.15429e+07		49.4237	2.9868e+07					44.0455	3.24883e+07		44.4415	3.23672e+07		51.166	2.91287e+07
	43.9638	3.25528e+07		43.9806	3.25444e+07		44.1189	3.24016e+07		45.2852	3.15602e+07		49.4245	2.98844e+07					44.0461	3.25064e+07		44.4423	3.23851e+07		51.1669	2.91446e+07
	43.9698	3.25723e+07		43.9834	3.25626e+07		44.1196	3.24194e+07		45.2873	3.15788e+07		49.4253	2.9901e+07					44.047	3.25257e+07		44.4429	3.2403e+07		51.1701	2.91602e+07
	43.9712	3.25905e+07		43.9835	3.2582e+07		44.1212	3.24387e+07		45.2909	3.15963e+07		49.4281	2.99176e+07					44.0497	3.25436e+07		44.4431	3.24209e+07		51.1754	2.91768e+07
	43.9732	3.26099e+07		43.9841	3.26013e+07		44.1218	3.24577e+07		45.2948	3.16139e+07		49.4285	2.99339e+07					44.0498	3.2563e+07		44.4437	3.24402e+07		51.1761	2.91924e+07
	43.9733	3.26279e+07		43.9853	3.26206e+07		44.1221	3.24758e+07		45.2949	3.16313e+07		49.4298	2.99502e+07					44.0501	3.2581e+07		44.4441	3.2458e+07		51.1772	2.92081e+07
	43.9764	3.2646e+07		43.9869	3.26408e+07		44.1243	3.2495e+07		45.2956	3.1649e+07		49.4312	2.99665e+07					44.0506	3.26003e+07		44.4472	3.24771e+07		51.1882	2.92237e+07
	43.9774	3.2664e+07		43.9875	3.26587e+07		44.1252	3.2513e+07		45.2975	3.16675e+07		49.4318	2.99827e+07					44.051	3.26196e+07		44.4494	3.2495e+07		51.1889	2.92393e+07
	43.9806	3.2682e+07		43.9892	3.26775e+07		44.1316	3.25323e+07		45.2985	3.1686e+07		49.4321	2.9999e+07					44.0511	3.2639e+07		44.4496	3.2513e+07		51.1926	2.9255e+07
	43.9834	3.27002e+07		43.9896	3.26969e+07		44.1317	3.25517e+07		45.2988	3.17035e+07		49.4325	3.00148e+07					44.0531	3.2657e+07		44.4515	3.25308e+07		51.1932	2.92706e+07
	43.9835	3.27196e+07		43.9932	3.27163e+07		44.1319	3.25708e+07		45.3007	3.17221e+07		49.439	3.00314e+07					44.0536	3.2675e+07		44.4518	3.25498e+07		51.1996	2.92863e+07
	43.9841	3.27388e+07		43.9956	3.27345e+07		44.1321	3.25902e+07		45.3028	3.17395e+07		49.4393	3.00477e+07					44.0555	3.26943e+07		44.4561	3.25676e+07		51.205	2.93019e+07
	43.9853	3.27582e+07		43.9961	3.27537e+07		44.1333	3.26082e+07		45.3072	3.1758e+07		49.4399	3.0064e+07					44.0561	3.27136e+07		44.4588	3.25867e+07		51.2056	2.93175e+07
	43.9869	3.27784e+07		43.9963	3.27731e+07		44.1347	3.26275e+07		45.3102	3.17755e+07		49.4401	3.00807e+07					44.0592	3.27328e+07		44.4589	3.26044e+07		51.2058	2.93332e+07
	43.9875	3.27963e+07		43.9978	3.27926e+07		44.1368	3.26456e+07		45.3161	3.17937e+07		49.4413	3.00969e+07					44.0593	3.27508e+07		44.4595	3.26223e+07		51.2064	2.93496e+07
	43.9892	3.28151e+07		43.999	3.2812e+07		44.137	3.26649e+07		45.3176	3.18111e+07		49.4414	3.01136e+07					44.0597	3.27701e+07		44.4608	3.26401e+07		51.2068	2.93651e+07
	43.9896	3.28344e+07		43.9994	3.28301e+07		44.1385	3.2683e+07		45.3202	3.18297e+07		49.4432	3.01299e+07					44.0608	3.27895e+07		44.4639	3.2658e+07		51.207	2.93817e+07
	43.9932	3.28538e+07		44.0005	3.28482e+07		44.1399	3.27023e+07		45.3228	3.18472e+07		49.4438	3.01461e+07					44.0609	3.28076e+07		44.4642	3.2677e+07		51.2085	2.93973e+07
	43.9956	3.2872e+07		44.0006	3.28675e+07		44.1401	3.27215e+07		45.3238	3.18658e+07		49.4452	3.01626e+07					44.0619	3.28257e+07		44.4648	3.26962e+07		51.2089	2.94128e+07
	43.9961	3.28913e+07		44.0035	3.28867e+07		44.1412	3.27408e+07		45.3253	3.18831e+07		49.4453	3.01788e+07					44.0637	3.2845e+07		44.4661	3.2714e+07		51.2089	2.94296e+07
	43.9963	3.29107e+07		44.0042	3.29061e+07		44.1418	3.27599e+07		45.3306	3.19006e+07		49.4463	3.01954e+07					44.0644	3.28644e+07		44.4677	3.27333e+07		51.209	2.94451e+07
	43.9978	3.29301e+07		44.0056	3.29241e+07		44.1419	3.27793e+07		45.3313	3.19188e+07		49.4483	3.02116e+07					44.065	3.28837e+07		44.4687	3.27525e+07		51.2119	2.94612e+07
	43.999	3.29496e+07		44.0057	3.29422e+07		44.1424	3.27986e+07		45.3313	3.19373e+07		49.4487	3.02279e+07					44.066	3.29017e+07		44.469	3.27704e+07		51.221	2.94768e+07
	43.9994	3.29677e+07		44.0057	3.29616e+07		44.1435	3.28166e+07		45.333	3.19547e+07		49.4489	3.02443e+07					44.0663	3.29211e+07		44.4697	3.27898e+07		51.2218	2.94933e+07
	44.0005	3.29857e+07		44.0065	3.29798e+07		44.1436	3.28347e+07		45.3368	3.1972e+07		49.4498	3.02606e+07					44.0668	3.29392e+07		44.4765	3.2809e+07		51.2246	2.95089e+07
	44.0006	3.3005e+07		44.0069	3.29992e+07		44.1463	3.28527e+07		45.3427	3.19906e+07		49.4499	3.02768e+07					44.0685	3.29571e+07		44.4771	3.28273e+07		51.2248	2.95243e+07
	44.0035	3.30243e+07		44.0076	3.30175e+07		44.1465	3.2872e+07		45.3431	3.20081e+07		49.451	3.02936e+07					44.0693	3.2975e+07		44.4828	3.28452e+07		51.2256	2.95399e+07
	44.0042	3.30437e+07		44.009	3.30368e+07		44.1522	3.28913e+07		45.3444	3.20267e+07		49.4536	3.03101e+07					44.0739	3.29931e+07		44.4831	3.28643e+07		51.2262	2.95555e+07
	44.0056	3.30617e+07		44.0092	3.30549e+07		44.1544	3.29093e+07		45.3454	3.20441e+07		49.4543	3.03264e+07					44.0746	3.30111e+07		44.485	3.28834e+07		51.2292	2.95731e+07
	44.0057	3.30798e+07		44.0102	3.3073e+07		44.1552	3.29273e+07		45.3455	3.20622e+07		49.4547	3.03426e+07					44.0781	3.30303e+07		44.4916	3.29012e+07		51.2343	2.9589e+07
	44.0057	3.30992e+07		44.0112	3.30923e+07		44.1588	3.29453e+07		45.3466	3.20799e+07		49.4574	3.03589e+07					44.0789	3.30484e+07		44.4932	3.2919e+07		51.2347	2.96056e+07
	44.0065	3.31174e+07		44.0127	3.31103e+07		44.1596	3.29634e+07		45.3472	3.20973e+07		49.4575	3.03751e+07					44.0804	3.30677e+07		44.4936	3.29369e+07		51.2349	2.96212e+07
	44.0069	3.31368e+07		44.0138	3.31317e+07		44.1601	3.29814e+07		45.3473	3.21159e+07		49.4575	3.03918e+07					44.0817	3.30871e+07		44.4937	3.29548e+07		51.2379	2.96368e+07
	44.0076	3.31551e+07		44.0139	3.31511e+07		44.1618	3.30008e+07		45.3495	3.21345e+07		49.4582	3.0408e+07					44.0825	3.31065e+07		44.4959	3.29727e+07		51.2387	2.96524e+07
	44.009	3.31744e+07		44.0144	3.31691e+07		44.1631	3.30201e+07		45.3498	3.2153e+07		49.4583	3.04242e+07					44.0827	3.31258e+07		44.5021	3.29904e+07		51.2398	2.96679e+07
	44.0092	3.31925e+07		44.0145	3.31884e+07		44.1678	3.30394e+07		45.3534	3.21704e+07		49.4589	3.04405e+07					44.0831	3.31439e+07		44.5076	3.30081e+07		51.2428	2.96853e+07
	44.0102	3.32106e+07		44.0155	3.32063e+07		44.1692	3.30586e+07		45.3622	3.21891e+07		49.4595	3.04571e+07					44.0849	3.31632e+07		44.5087	3.30259e+07		51.2466	2.97012e+07
	44.0112	3.32299e+07		44.0213	3.32256e+07		44.1698	3.30779e+07		45.3628	3.22066e+07		49.4602	3.04734e+07					44.0889	3.31826e+07		44.5092	3.3045e+07		51.249	2.97178e+07
	44.0127	3.32479e+07		44.023	3.32449e+07		44.1727	3.30973e+07		45.3632	3.22241e+07		49.4619	3.04897e+07					44.0913	3.32019e+07		44.5106	3.3064e+07		51.2512	2.97333e+07
	44.0138	3.32693e+07		44.0236	3.32643e+07		44.1757	3.31165e+07		45.3644	3.22415e+07		49.4622	3.0506e+07					44.0914	3.32199e+07		44.5172	3.30829e+07		51.2544	2.97488e+07
	44.0139	3.32887e+07		44.0241	3.32823e+07		44.1761	3.31358e+07		45.367	3.226e+07		49.4631	3.05223e+07					44.0922	3.32391e+07		44.5192	3.3102e+07		51.2559	2.97652e+07
	44.0144	3.33066e+07		44.0243	3.33002e+07		44.1777	3.31538e+07		45.3671	3.22782e+07		49.4635	3.05388e+07					44.0927	3.32585e+07		44.5211	3.31198e+07		51.2562	2.97811e+07
	44.0145	3.33259e+07		44.0252	3.33196e+07		44.1784	3.31719e+07		45.3674	3.22956e+07		49.4653	3.0555e+07					44.0938	3.32784e+07		44.5219	3.31376e+07		51.2587	2.97966e+07
	44.0155	3.33439e+07		44.0257	3.33377e+07		44.179	3.3191e+07		45.3685	3.2313e+07		49.4662	3.05715e+07					44.0955	3.32969e+07		44.5219	3.31554e+07		51.2612	2.98121e+07
	44.0213	3.33632e+07		44.0298	3.33558e+07		44.179	3.3209e+07		45.3686	3.23305e+07		49.4664	3.05877e+07					44.0956	3.33161e+07		44.5229	3.31731e+07		51.2636	2.98277e+07
	44.023	3.33825e+07		44.0303	3.33751e+07		44.1826	3.3227e+07		45.3692	3.23491e+07		49.4683	3.0604e+07					44.0965	3.33342e+07		44.5234	3.31916e+07		51.2638	2.98442e+07
	44.0236	33401831		44.0316	3.33945e+07		44.1829	3.32462e+07		45.371	3.23676e+07		49.4686	3.06202e+07					44.0979	3.33523e+07		44.527	3.32094e+07		51.2641	2.98598e+07
	44.0241	3.34198e+07		44.0323	3.34138e+07		44.1829	3.32655e+07		45.3712	3.23863e+07		49.4691	3.06365e+07					44.0991	3.33717e+07		44.5287	3.32285e+07		51.265	2.98763e+07
	44.0243	3.34378e+07		44.0323	3.3432e+07		44.1831	3.32848e+07		45.3714	3.24036e+07		49.4697	3.06528e+07					44.0995	3.33896e+07		44.5312	3.32477e+07		51.2654	2.98919e+07
	44.0252	3.34571e+07		44.0329	3.345e+07		44.1873	3.3304e+07		45.3748	3.24221e+07		49.471	3.06701e+07					44.0995	3.34077e+07		44.5322	3.32657e+07		51.2659	2.99083e+07
	44.0257	3.34753e+07		44.0348	3.34693e+07		44.1913	3.33233e+07		45.3761	3.24393e+07		49.471	3.06867e+07					44.1	3.34258e+07		44.5333	3.32837e+07		51.2662	2.99239e+07
	44.0298	3.34934e+07		44.0349	3.34886e+07		44.1924	3.33412e+07		45.3773	3.24578e+07		49.475	3.0703e+07					44.1034	3.34452e+07		44.5372	3.33028e+07		51.2718	2.99395e+07
	44.0303	3.35127e+07		44.0375	3.35081e+07		44.193	3.33606e+07		45.3775	3.24753e+07		49.4762	3.07202e+07					44.1038	3.34646e+07		44.5397	3.33217e+07		51.2741	2.99551e+07
	44.0316	3.35321e+07		44.0401	3.35273e+07		44.1938	3.33799e+07		45.3781	3.24927e+07		49.4765	3.07364e+07					44.1044	3.34839e+07		44.5398	3.33409e+07		51.2757	2.99706e+07
	44.0323	3.35514e+07		44.041	3.35452e+07		44.1959	3.33979e+07		45.3821	3.25112e+07		49.4805	3.07526e+07					44.1066	3.35038e+07		44.5431	3.33598e+07		51.2794	2.99862e+07
	44.0323	3.35695e+07		44.0425	3.35635e+07		44.1977	3.34173e+07		45.3827	3.25286e+07		49.4846	3.07693e+07					44.1068	3.35232e+07		44.5457	3.33789e+07		51.2798	3.00016e+07
	44.0329	3.35876e+07		44.0455	3.35829e+07		44.1979	3.34351e+07		45.3837	3.25472e+07		49.4849	3.07855e+07					44.1082	3.35412e+07		44.5503	3.33979e+07		51.281	3.00171e+07
	44.0348	33606871		44.0461	3.3601e+07		44.1998	3.34545e+07		45.3859	3.25647e+07		49.4859	3.08018e+07					44.1117	3.35593e+07		44.5623	3.34156e+07		51.2828	3.00331e+07
	44.0349	3.36262e+07		44.047	3.36203e+07		44.2021	3.34724e+07		45.3872	3.25833e+07		49.486	3.08181e+07					44.1135	3.35784e+07		44.5626	3.34346e+07		51.2835	3.00486e+07
	44.0375	3.36456e+07		44.0497	3.36382e+07		44.2024	3.34903e+07		45.3881	3.26014e+07		49.4864	3.08344e+07					44.1175	3.35966e+07		44.5633	3.34537e+07		51.2844	3.00642e+07
	44.0401	3.36649e+07		44.0498	3.36576e+07		44.2026	3.35096e+07		45.3888	3.26199e+07		49.4939	3.08507e+07					44.1189	3.36159e+07		44.5651	3.34728e+07		51.2856	3.00806e+07
	44.041	3.36828e+07		44.0501	3.36756e+07		44.2031	3.35289e+07		45.3935	3.26373e+07		49.4968	3.08669e+07					44.1196	3.36338e+07		44.5685	3.34912e+07		51.2893	3.00961e+07
	44.0425	3.37011e+07		44.0506	3.36949e+07		44.2037	3.3547e+07		45.3945	3.26555e+07		49.4969	3.08832e+07					44.1212	3.3653e+07		44.5689	3.35096e+07		51.2901	3.01116e+07
	44.0455	3.37205e+07		44.051	3.37142e+07		44.2041	3.35664e+07		45.3964	3.2673e+07		49.4976	3.08994e+07					44.1218	3.36721e+07		44.5692	3.35275e+07		51.2913	3.01282e+07
	44.0461	3.37386e+07		44.0511	3.37336e+07		44.2048	3.35856e+07		45.4002	3.2691e+07		49.4978	3.09157e+07					44.1221	3.36901e+07		44.5692	3.35466e+07		51.2941	3.01438e+07
	44.047	3.37579e+07		44.0531	3.37516e+07		44.2061	3.36047e+07		45.4013	3.27095e+07		49.4981	3.0932e+07					44.1243	3.37094e+07		44.5704	3.35657e+07		51.2959	3.01593e+07
	44.0497	3.37758e+07		44.0536	3.37696e+07		44.2065	3.3624e+07		45.4017	3.27268e+07		49.499	3.09486e+07					44.1252	3.37274e+07		44.5712	3.35836e+07		51.2964	3.01759e+07
	44.0498	3.37952e+07		44.0561	3.37889e+07		44.2068	3.3642e+07		45.4026	3.27442e+07		49.5037	3.09649e+07					44.1316	3.37467e+07		44.5722	3.36027e+07		51.2964	3.01918e+07
	44.0501	3.38132e+07		44.0592	3.38081e+07		44.2081	3.36614e+07		45.4036	3.27616e+07		49.5053	3.09811e+07					44.1317	3.3766e+07		44.5771	3.36217e+07		51.2995	3.02074e+07
	44.0506	3.38325e+07		44.0593	3.38261e+07		44.2095	3.36808e+07		45.4046	3.2779e+07		49.5055	3.09977e+07					44.1319	3.37852e+07		44.5785	3.36406e+07		51.3001	3.02228e+07
	44.051	3.38518e+07		44.0597	3.38454e+07		44.2105	3.36987e+07		45.4048	3.27964e+07		49.5105	3.1014e+07					44.1321	3.38045e+07		44.579	3.36597e+07		51.3036	3.02384e+07
	44.0511	3.38712e+07		44.0608	3.38648e+07		44.211	3.37181e+07		45.4069	3.28146e+07		49.5117	3.10302e+07					44.1333	3.38225e+07		44.5829	3.36776e+07		51.3058	3.02539e+07
	44.0531	3.38892e+07		44.0609	3.38829e+07		44.2132	3.37375e+07		45.4081	3.28327e+07		49.5129	3.10467e+07					44.1347	3.38418e+07		44.5855	3.36966e+07		51.3118	3.02704e+07
	44.0536	3.39072e+07		44.0619	3.3901e+07		44.214	3.37555e+07		45.4082	3.28501e+07		49.5133	3.1063e+07					44.1349	3.38605e+07		44.586	3.37144e+07		51.312	3.0286e+07
	44.0561	3.39265e+07		44.0637	3.39203e+07		44.216	3.37748e+07		45.4099	3.28686e+07		49.5166	3.10791e+07					44.137	3.38798e+07		44.5869	3.37321e+07		51.313	3.03014e+07
	44.0592	3.39457e+07		44.0644	3.39397e+07		44.2187	3.37927e+07		45.4122	3.28872e+07		49.5172	3.10953e+07					44.1385	3.38979e+07		44.5877	3.375e+07		51.3188	3.0317e+07
	44.0593	3.39636e+07		44.065	3.3959e+07		44.2189	3.38106e+07		45.4197	3.29047e+07		49.5185	3.11115e+07					44.1399	3.39172e+07		44.5919	3.37678e+07		51.3241	3.03325e+07
	44.0597	3.3983e+07		44.066	3.3977e+07		44.2193	3.383e+07		45.4197	3.29233e+07		49.5201	3.11276e+07					44.1412	3.39365e+07		44.5944	3.37878e+07		51.3245	3.03481e+07
	44.0608	3.40024e+07		44.0663	3.39964e+07		44.2215	3.38492e+07		45.4213	3.29408e+07		49.5216	3.11443e+07					44.1418	3.39556e+07		44.595	3.38056e+07		51.3247	3.03635e+07
	44.0609	3.40205e+07		44.0668	3.40145e+07		44.2226	3.38672e+07		45.4221	3.29582e+07		49.5217	3.11605e+07					44.1419	3.39749e+07		44.5975	3.3824e+07		51.3277	3.03799e+07
	44.0619	3.40386e+07		44.0685	3.40324e+07		44.2234	3.38852e+07		45.4223	3.29767e+07		49.5224	3.11768e+07					44.1424	3.39943e+07		44.5983	3.38429e+07		51.3295	3.03964e+07
	44.0637	3.40579e+07		44.0693	3.40503e+07		44.2252	3.39044e+07		45.423	3.29952e+07		49.5226	3.11934e+07					44.1435	3.40123e+07		44.6015	3.38617e+07		51.3361	3.0412e+07
	44.0644	3.40773e+07		44.0696	3.40697e+07		44.2259	3.39225e+07		45.4255	3.30127e+07		49.5235	3.12099e+07					44.1436	3.40304e+07		44.6023	3.38796e+07		51.3402	3.04279e+07
	44.065	3.40966e+07		44.0718	3.40884e+07		44.227	3.39404e+07		45.4264	3.30308e+07		49.5257	3.12262e+07					44.1463	3.40484e+07		44.6155	3.38985e+07		51.3422	3.04434e+07
	44.066	3.41145e+07		44.0739	3.41064e+07		44.2277	3.39584e+07		45.4278	3.30483e+07		49.5263	3.12428e+07					44.1465	3.40677e+07		44.6157	3.39175e+07		51.3454	3.0459e+07
	44.0663	3.4134e+07		44.0746	3.41244e+07		44.2301	3.39776e+07		45.4285	3.30658e+07		49.5273	3.1259e+07					44.1469	3.40856e+07		44.621	3.39366e+07		51.3461	3.04764e+07
	44.0668	3.41521e+07		44.0781	3.41437e+07		44.2305	3.39957e+07		45.43	3.30843e+07		49.5285	3.12756e+07					44.1522	3.4105e+07		44.6211	3.39556e+07		51.3477	3.04928e+07
	44.0685	3.417e+07		44.0789	3.41617e+07		44.2313	3.40136e+07		45.4356	3.31017e+07		49.5305	3.12919e+07					44.1544	3.41229e+07		44.6213	3.39745e+07		51.3486	3.05083e+07
	44.0693	3.41879e+07		44.0804	3.41811e+07		44.2317	3.40327e+07		45.4376	3.312e+07		49.5308	3.13082e+07					44.1552	3.41409e+07		44.6215	3.39923e+07		51.3493	3.05242e+07
	44.0696	3.42072e+07		44.0817	3.42004e+07		44.2345	3.40519e+07		45.4377	3.31381e+07		49.5316	3.13248e+07					44.1588	3.41589e+07		44.6242	3.40101e+07		51.35	3.05408e+07
	44.0718	3.42259e+07		44.0819	3.42184e+07		44.2349	3.40711e+07		45.4406	3.31567e+07		49.5316	3.1341e+07					44.1588	3.41768e+07		44.6273	3.4029e+07		51.3514	3.05563e+07
	44.0739	3.4244e+07		44.0825	3.42378e+07		44.2368	3.4089e+07		45.4408	3.31741e+07		49.5329	3.13573e+07					44.1596	3.41949e+07		44.6278	3.40479e+07		51.3549	3.05719e+07
	44.0746	3.4262e+07		44.0827	3.42571e+07		44.237	3.4107e+07		45.4422	3.31916e+07		49.5333	3.13735e+07					44.1601	3.42128e+07		44.628	3.40657e+07		51.3569	3.05874e+07
	44.0781	3.42813e+07		44.0831	3.42752e+07		44.2379	3.41249e+07		45.4433	3.32097e+07		49.5349	3.13897e+07					44.1618	3.42323e+07		44.6291	3.40835e+07		51.3578	3.06028e+07
	44.0789	3.42993e+07		44.0849	3.42946e+07		44.238	3.41429e+07		45.4439	3.32282e+07		49.5395	3.14059e+07					44.1631	3.42516e+07		44.6346	3.41012e+07		51.3595	3.06184e+07
	44.0804	3.43186e+07		44.0889	3.43139e+07		44.2392	3.41621e+07		45.4462	3.32456e+07		49.5402	3.14224e+07					44.1674	3.42716e+07		44.638	3.41189e+07		51.36	3.06338e+07
	44.0817	3.4338e+07		44.0913	3.43332e+07		44.2393	3.41814e+07		45.4466	3.3263e+07		49.5415	3.14387e+07					44.1678	3.42909e+07		44.6416	3.41368e+07		51.3608	3.06493e+07
	44.0819	3.4356e+07		44.0914	3.43512e+07		44.2411	3.42005e+07		45.4469	3.32805e+07		49.5445	3.14549e+07					44.1692	3.43101e+07		44.6438	3.41546e+07		51.3615	3.06659e+07
	44.0825	3.43754e+07		44.0922	3.43705e+07		44.2435	3.42197e+07		45.4523	3.32978e+07		49.5481	3.14711e+07					44.1698	3.43294e+07		44.6487	3.41723e+07		51.3617	3.06815e+07
	44.0827	3.43947e+07		44.0927	3.43898e+07		44.244	3.42377e+07		45.4547	3.33162e+07		49.5493	3.14873e+07					44.1727	3.43488e+07		44.6493	3.41899e+07		51.362	3.0697e+07
	44.0831	3.44128e+07		44.0938	3.44098e+07		44.2475	3.4257e+07		45.4561	3.33337e+07		49.5499	3.15035e+07					44.1757	3.4368e+07		44.6497	3.42088e+07		51.3628	3.07136e+07
	44.0849	3.44321e+07		44.0955	3.44282e+07		44.2506	3.42762e+07		45.4569	3.33522e+07		49.5551	3.15198e+07					44.1761	3.43873e+07		44.65	3.42278e+07		51.3642	3.0729e+07
	44.0889	3.44515e+07		44.0956	3.44475e+07		44.2514	3.42956e+07		45.457	3.33696e+07		49.5581	3.15359e+07					44.1777	3.44053e+07		44.6566	3.42466e+07		51.3674	3.07446e+07
	44.0913	3.44708e+07		44.0965	3.44656e+07		44.2524	3.43149e+07		45.4609	3.33869e+07		49.5606	3.1552e+07					44.1784	3.44234e+07		44.6616	3.42656e+07		51.3679	3.07602e+07
	44.0914	3.44888e+07		44.0966	3.44836e+07		44.2527	3.43341e+07		45.4611	3.34043e+07		49.5611	3.15687e+07					44.179	3.44425e+07		44.6634	3.42833e+07		51.368	3.07761e+07
	44.0922	3.45081e+07		44.0979	3.45017e+07		44.2549	3.43521e+07		45.464	3.34217e+07		49.5616	3.15848e+07					44.179	3.44605e+07		44.6644	3.4301e+07		51.3689	3.07917e+07
	44.0927	3.45274e+07		44.0991	3.45211e+07		44.2558	3.43715e+07		45.4642	3.34392e+07		49.5628	3.16015e+07					44.1826	3.44784e+07		44.6676	3.43187e+07		51.3721	3.08072e+07
	44.0938	3.45473e+07		44.0995	3.4539e+07		44.2596	3.43895e+07		45.4645	3.34566e+07		49.5629	3.16177e+07					44.1829	3.44977e+07		44.6677	3.43377e+07		51.3733	3.08227e+07
	44.0955	3.45658e+07		44.0995	3.45571e+07		44.2599	3.44087e+07		45.4648	3.34751e+07		49.5641	3.16339e+07					44.1829	3.45169e+07		44.67	3.43566e+07		51.3772	3.08382e+07
	44.0956	3.4585e+07		44.1	3.45751e+07		44.2645	3.44279e+07		45.4688	3.34935e+07		49.5675	3.16504e+07					44.1831	3.45362e+07		44.6707	3.4376e+07		51.378	3.08538e+07
	44.0965	3.46032e+07		44.1	3.45931e+07		44.2651	3.44473e+07		45.4697	3.35121e+07		49.5676	3.16666e+07					44.1873	3.45555e+07		44.6712	3.43938e+07		51.3785	3.08694e+07
	44.0966	3.46211e+07		44.1034	3.46125e+07		44.2661	3.44653e+07		45.4709	3.35296e+07		49.5685	3.16829e+07					44.1913	3.45748e+07		44.6712	3.44127e+07		51.3818	3.08852e+07
	44.0979	3.46392e+07		44.1038	3.46318e+07		44.267	3.44833e+07		45.476	3.35471e+07		49.5741	3.1699e+07					44.1924	3.45927e+07		44.6745	3.44303e+07		51.3818	3.09008e+07
	44.0991	3.46586e+07		44.1044	3.46511e+07		44.2679	3.45013e+07		45.476	3.35657e+07		49.5742	3.17153e+07					44.193	3.46121e+07		44.6821	3.4448e+07		51.3828	3.09163e+07
	44.0995	3.46765e+07		44.1066	3.46711e+07		44.2702	3.45199e+07		45.4776	3.35831e+07		49.575	3.17318e+07					44.1938	3.46314e+07		44.6821	3.44669e+07		51.3861	3.09319e+07
	44.0995	3.46947e+07		44.1068	3.46905e+07		44.2709	3.4539e+07		45.4796	3.36003e+07		49.5758	3.17479e+07					44.1977	3.46507e+07		44.6843	3.44849e+07		51.3863	3.09482e+07
	44.1	3.47127e+07		44.1082	3.47085e+07		44.2725	3.45582e+07		45.485	3.36178e+07		49.5759	3.17642e+07					44.1979	3.46685e+07		44.6868	3.45039e+07		51.3869	3.09638e+07
	44.1	3.47307e+07		44.1117	3.47266e+07		44.2729	3.45775e+07		45.4907	3.36363e+07		49.5773	3.17808e+07					44.1998	3.46879e+07		44.6897	3.45216e+07		51.3876	3.09812e+07
	44.1034	3.47501e+07		44.1135	3.47457e+07		44.2732	3.45954e+07		45.4912	3.36536e+07		49.5803	3.17973e+07					44.2009	3.47071e+07		44.6903	3.45404e+07		51.3974	3.09965e+07
	44.1038	3.47694e+07		44.1162	3.47636e+07		44.2739	3.46147e+07		45.4925	3.3672e+07		49.5827	3.18136e+07					44.2021	3.4725e+07		44.6922	3.45593e+07		51.3995	3.10124e+07
	44.1044	3.47887e+07		44.1175	3.47818e+07		44.2772	3.46341e+07		45.4929	3.36894e+07		49.583	3.18298e+07					44.2024	3.4743e+07		44.6929	3.45769e+07		51.4019	3.10279e+07
	44.1066	3.48087e+07		44.1189	3.48011e+07		44.2778	3.46534e+07		45.4936	3.37078e+07		49.5841	3.18464e+07					44.2026	3.47622e+07		44.6957	3.45947e+07		51.4025	3.10434e+07
	44.1068	3.48281e+07		44.1196	3.4819e+07		44.2779	3.46727e+07		45.4966	3.37252e+07		49.585	3.18626e+07					44.2031	3.47815e+07		44.6963	3.46129e+07		51.4036	3.10589e+07
	44.1082	3.48461e+07		44.1212	3.48382e+07		44.2788	3.46906e+07		45.4967	3.37426e+07		49.587	3.18789e+07					44.2037	3.47997e+07		44.6969	3.46306e+07		51.4052	3.10745e+07
	44.1117	3.48641e+07		44.1218	3.48573e+07		44.2789	3.47099e+07		45.4981	3.376e+07		49.5898	3.18951e+07					44.2041	3.4819e+07		44.699	3.46484e+07		51.4141	3.10899e+07
	44.1135	3.48832e+07		44.1221	3.48753e+07		44.2813	3.47279e+07		45.5017	3.37774e+07		49.5906	3.19117e+07					44.2048	3.48382e+07		44.6998	3.46674e+07		51.4161	3.11053e+07
	44.1162	3.49012e+07		44.1243	3.48946e+07		44.2818	3.47472e+07		45.5021	3.37958e+07		49.5911	3.1928e+07					44.2061	3.48574e+07		44.7002	3.46851e+07		51.4165	3.11216e+07
	44.1175	3.49194e+07		44.1252	3.49126e+07		44.2864	3.47652e+07		45.5022	3.38133e+07		49.5916	3.19441e+07					44.2065	3.48759e+07		44.7015	3.4704e+07		51.4205	3.11371e+07
	44.1189	3.49387e+07		44.1316	3.49318e+07		44.2877	3.47832e+07		45.5025	3.38306e+07		49.5937	3.19603e+07					44.2065	3.48951e+07		44.7018	3.47229e+07		51.4216	3.11526e+07
	44.1196	3.49566e+07		44.1317	3.49512e+07		44.288	3.48013e+07		45.5043	3.38491e+07		49.5938	3.19769e+07					44.2068	3.49132e+07		44.7023	3.47407e+07		51.4229	3.11681e+07
	44.1212	3.49758e+07		44.1319	3.49704e+07		44.2895	3.48192e+07		45.5062	3.38665e+07		49.5979	3.19935e+07					44.2081	3.49326e+07		44.7026	3.47584e+07		51.4242	3.11837e+07
	44.1218	3.49948e+07		44.1321	3.49897e+07		44.29	3.48385e+07		45.5077	3.38839e+07		49.5989	3.20097e+07					44.2095	3.49519e+07		44.7075	3.4776e+07		51.4263	3.11992e+07
	44.1221	3.50129e+07		44.1333	3.50077e+07		44.2912	3.48563e+07		45.5088	3.39025e+07		49.6	3.20259e+07					44.2105	3.49698e+07		44.7077	3.47936e+07		51.4342	3.12148e+07
	44.1243	3.50321e+07		44.1347	3.5027e+07		44.2926	3.48755e+07		45.5094	3.39209e+07		49.6009	3.20425e+07					44.211	3.49892e+07		44.7104	3.48115e+07		51.4364	3.12302e+07
	44.1252	3.50502e+07		44.1368	3.50451e+07		44.294	3.48933e+07		45.5096	3.39384e+07		49.6033	3.20588e+07					44.2132	3.50086e+07		44.7119	3.48292e+07		51.4389	3.12457e+07
	44.1316	3.50694e+07		44.137	3.50645e+07		44.2948	3.49111e+07		45.5099	3.39568e+07		49.6046	3.2075e+07					44.214	3.50266e+07		44.7158	3.48482e+07		51.4407	3.12621e+07
	44.1317	3.50888e+07		44.1385	3.50825e+07		44.2951	3.49302e+07		45.5112	3.39742e+07		49.6051	3.20912e+07					44.216	3.50459e+07		44.7224	3.4866e+07		51.4446	3.12776e+07
	44.1319	3.5108e+07		44.1399	3.51018e+07		44.2971	3.49494e+07		45.5127	3.39927e+07		49.6059	3.21076e+07					44.2187	3.50638e+07		44.7242	3.48837e+07		51.4491	3.12941e+07
	44.1321	3.51273e+07		44.1401	3.51211e+07		44.2975	3.49686e+07		45.5162	3.40113e+07		49.6065	3.21242e+07					44.2189	3.50818e+07		44.7256	3.49015e+07		51.4524	3.13097e+07
	44.1333	3.51453e+07		44.1412	3.51403e+07		44.2984	3.49877e+07		45.517	3.40287e+07		49.6071	3.21403e+07					44.2193	3.51011e+07		44.7321	3.49192e+07		51.4542	3.13251e+07
	44.1347	3.51646e+07		44.1418	3.51595e+07		44.2991	3.50069e+07		45.5216	3.40461e+07		49.6082	3.21566e+07					44.2215	3.51204e+07		44.7347	3.49369e+07		51.4586	3.13406e+07
	44.1368	3.51827e+07		44.1419	3.51788e+07		44.2997	3.5025e+07		45.5217	3.40636e+07		49.6086	3.21728e+07					44.2226	3.51383e+07		44.7352	3.49558e+07		51.4612	3.13561e+07
	44.137	3.5202e+07		44.1424	3.51982e+07		44.3015	3.50428e+07		45.5228	3.40812e+07		49.6088	3.21892e+07					44.2234	3.51563e+07		44.7365	3.49735e+07		51.4619	3.13715e+07
	44.1385	3.52201e+07		44.1435	3.52161e+07		44.3025	3.50606e+07		45.5372	3.40987e+07		49.6129	3.22058e+07					44.225	3.51742e+07		44.7383	3.49933e+07		51.463	3.1387e+07
	44.1399	3.52394e+07		44.1436	3.52342e+07		44.303	3.50798e+07		45.5431	3.4116e+07		49.6133	3.22219e+07					44.2252	3.51934e+07		44.7429	3.50111e+07		51.467	3.14035e+07
	44.1401	3.52587e+07		44.1463	3.52522e+07		44.3051	3.5099e+07		45.5436	3.41344e+07		49.6152	3.2238e+07					44.2259	3.52116e+07		44.7446	3.50288e+07		51.4671	3.142e+07
	44.1412	3.52779e+07		44.1465	3.52715e+07		44.3053	3.51182e+07		45.5442	3.41518e+07		49.6155	3.22543e+07					44.227	3.52295e+07		44.7458	3.50476e+07		51.4677	3.14355e+07
	44.1418	3.52971e+07		44.1469	3.52894e+07		44.3058	3.51362e+07		45.547	3.41692e+07		49.616	3.22708e+07					44.2277	3.52475e+07		44.748	3.50664e+07		51.4742	3.1451e+07
	44.1419	3.53164e+07		44.1522	3.53088e+07		44.3061	3.5154e+07		45.5543	3.41865e+07		49.6184	3.22874e+07					44.2301	3.52667e+07		44.7516	3.50852e+07		51.4771	3.14675e+07
	44.1424	3.53357e+07		44.1544	3.53268e+07		44.3061	3.51722e+07		45.5577	3.42039e+07		49.6199	3.23035e+07					44.2305	3.52847e+07		44.7529	3.51028e+07		51.481	3.14829e+07
	44.1435	3.53537e+07		44.1552	3.53448e+07		44.3072	3.519e+07		45.5581	3.42219e+07		49.6228	3.23197e+07					44.2317	3.53038e+07		44.7551	3.51217e+07		51.4829	3.14992e+07
	44.1436	3.53718e+07		44.1588	3.53628e+07		44.3112	3.52079e+07		45.563	3.42394e+07		49.6232	3.23359e+07					44.2345	3.53231e+07		44.7554	3.51394e+07		51.4834	3.15148e+07
	44.1463	3.53898e+07		44.1588	3.53806e+07		44.3131	3.52271e+07		45.5646	3.42586e+07		49.6246	3.23522e+07					44.2349	3.53422e+07		44.7557	3.5157e+07		51.4854	3.15312e+07
	44.1465	3.54091e+07		44.1596	3.53987e+07		44.3135	3.52449e+07		45.5648	3.42759e+07		49.6247	3.23688e+07					44.2368	3.53602e+07		44.7611	3.51758e+07		51.4865	3.15467e+07
	44.1469	3.5427e+07		44.1601	3.54167e+07		44.3138	3.52641e+07		45.5654	3.42934e+07		49.6265	3.2385e+07					44.2379	3.5378e+07		44.7617	3.51936e+07		51.4867	3.15622e+07
	44.1522	3.54464e+07		44.1618	3.54361e+07		44.3139	3.52833e+07		45.5683	3.43115e+07		49.6288	3.24015e+07					44.238	3.53961e+07		44.7622	3.52126e+07		51.4868	3.15787e+07
	44.1544	3.54644e+07		44.1631	3.54554e+07		44.3147	3.53019e+07		45.5683	3.43299e+07		49.6292	3.24181e+07					44.2392	3.54153e+07		44.7639	3.52303e+07		51.4898	3.15945e+07
	44.1552	3.54824e+07		44.1674	3.54755e+07		44.3184	3.53199e+07		45.5685	3.43473e+07		49.6347	3.24343e+07					44.2393	3.54345e+07		44.7654	3.5248e+07		51.4911	3.161e+07
	44.1588	3.55003e+07		44.1678	3.54948e+07		44.3222	3.53392e+07		45.5705	3.43647e+07		49.6348	3.24508e+07					44.2411	3.54537e+07		44.7682	3.52658e+07		51.4937	3.16254e+07
	44.1588	3.55182e+07		44.1692	3.5514e+07		44.3245	3.53571e+07		45.5721	3.43831e+07		49.6366	3.24669e+07					44.2435	3.54729e+07		44.7737	3.52847e+07		51.4937	3.16408e+07
	44.1596	3.55363e+07		44.1698	3.55333e+07		44.3252	3.5375e+07		45.573	3.44015e+07		49.6368	3.24835e+07					44.244	3.54908e+07		44.7785	3.53024e+07		51.4946	3.16571e+07
	44.1601	3.55543e+07		44.1727	3.55526e+07		44.3269	3.53929e+07		45.5736	3.44199e+07		49.6372	3.24997e+07					44.2475	3.55101e+07		44.781	3.53212e+07		51.4964	3.16726e+07
	44.1618	3.55737e+07		44.1757	3.55719e+07		44.3308	3.54121e+07		45.5766	3.44383e+07		49.6373	3.25159e+07					44.2506	3.55293e+07		44.7816	3.53401e+07		51.4974	3.16881e+07
	44.1631	3.5593e+07		44.1761	3.55911e+07		44.3347	3.543e+07		45.5797	3.44569e+07		49.6376	3.25321e+07					44.2514	3.55487e+07		44.7817	3.53589e+07		51.5038	3.1704e+07
	44.1674	3.5613e+07		44.1777	3.56092e+07		44.3352	3.54492e+07		45.5818	3.44748e+07		49.6385	3.25482e+07					44.2524	3.5568e+07		44.7818	3.53767e+07		51.5057	3.17194e+07
	44.1678	3.56324e+07		44.1784	3.56272e+07		44.3356	3.5467e+07		45.5825	3.44922e+07		49.6402	3.25652e+07					44.2527	3.55873e+07		44.7823	3.53955e+07		51.5061	3.17359e+07
	44.1692	3.56515e+07		44.179	3.56464e+07		44.3361	3.54863e+07		45.5827	3.45107e+07		49.6404	3.25814e+07					44.2549	3.56053e+07		44.7842	3.54131e+07		51.5072	3.17514e+07
	44.1698	3.56708e+07		44.179	3.56644e+07		44.3372	3.55054e+07		45.5852	3.45282e+07		49.6426	3.25976e+07					44.2558	3.56246e+07		44.7851	3.54308e+07		51.5075	3.17669e+07
	44.1727	3.56902e+07		44.1826	3.56823e+07		44.3374	3.55244e+07		45.5861	3.45464e+07		49.6429	3.26141e+07					44.2596	3.56426e+07		44.7862	3.5449e+07		51.5103	3.17831e+07
	44.1757	3.57094e+07		44.1829	3.57015e+07		44.3375	3.55435e+07		45.588	3.45636e+07		49.6432	3.26303e+07					44.2599	3.56618e+07		44.7869	3.54666e+07		51.5118	3.17986e+07
	44.1761	3.57287e+07		44.1829	3.57208e+07		44.3389	3.55614e+07		45.5887	3.45821e+07		49.646	3.26469e+07					44.2614	3.56805e+07		44.7871	3.54844e+07		51.5125	3.1815e+07
	44.1777	3.57467e+07		44.1831	3.57401e+07		44.3399	3.55794e+07		45.5928	3.46005e+07		49.6469	3.2663e+07					44.2645	3.56998e+07		44.7876	3.55033e+07		51.5133	3.18304e+07
	44.1784	3.57648e+07		44.1873	3.57593e+07		44.3407	3.55986e+07		45.5934	3.46178e+07		49.6469	3.26792e+07					44.2651	3.57192e+07		44.7909	3.55211e+07		51.5164	3.1846e+07
	44.179	3.57839e+07		44.1913	3.57786e+07		44.3494	3.56166e+07		45.5937	3.46358e+07		49.6471	3.26954e+07					44.2661	3.57371e+07		44.7915	3.55388e+07		51.5165	3.18614e+07
	44.179	3.5802e+07		44.1924	3.57965e+07		44.3499	3.56356e+07		45.5941	3.46532e+07		49.6491	3.27126e+07					44.267	3.57551e+07		44.7921	3.55566e+07		51.5184	3.18769e+07
	44.1826	3.58199e+07		44.193	3.5816e+07		44.3504	3.56548e+07		45.5951	3.46704e+07		49.6502	3.27288e+07					44.2679	3.57731e+07		44.7927	3.55755e+07		51.5202	3.18918e+07
	44.1829	3.58391e+07		44.1938	3.58352e+07		44.3529	3.56727e+07		45.5973	3.46879e+07		49.6503	3.2745e+07					44.2709	3.57923e+07		44.7939	3.55944e+07		51.5205	3.19082e+07
	44.1829	3.58584e+07		44.1959	3.58533e+07		44.3544	3.56906e+07		45.5993	3.47052e+07		49.6531	3.27612e+07					44.2725	3.58114e+07		44.7955	3.56132e+07		51.5216	3.19237e+07
	44.1831	3.58777e+07		44.1977	3.58726e+07		44.3554	3.57086e+07		45.6066	3.47236e+07		49.6567	3.27777e+07					44.2729	3.58307e+07		44.7965	3.56321e+07		51.5237	3.19391e+07
	44.1873	3.58969e+07		44.1979	3.58904e+07		44.3562	3.57277e+07		45.608	3.47416e+07		49.6569	3.2794e+07					44.2732	3.58486e+07		44.7969	3.56498e+07		51.5268	3.19545e+07
	44.1913	3.59162e+07		44.1998	3.59098e+07		44.3578	3.5747e+07		45.609	3.47589e+07		49.657	3.28104e+07					44.2739	3.58672e+07		44.7977	3.56674e+07		51.5276	3.1971e+07
	44.1924	3.59341e+07		44.2021	3.59277e+07		44.3631	3.57661e+07		45.6095	3.47772e+07		49.6579	3.28266e+07					44.2739	3.58865e+07		44.7986	3.56851e+07		51.5282	3.19865e+07
	44.193	3.59535e+07		44.2024	3.59456e+07		44.3674	3.57851e+07		45.6098	3.47957e+07		49.658	3.28428e+07					44.276	3.59051e+07		44.7996	3.57028e+07		51.5284	3.2002e+07
	44.1938	3.59728e+07		44.2026	3.59649e+07		44.3695	3.58029e+07		45.6105	3.4813e+07		49.6646	3.28589e+07					44.2772	3.59244e+07		44.8019	3.57207e+07		51.529	3.20176e+07
	44.1959	3.59908e+07		44.2031	3.59842e+07		44.3729	3.58211e+07		45.6109	3.48302e+07		49.6689	3.28746e+07					44.2778	3.59437e+07		44.8027	3.57384e+07		51.5306	3.20331e+07
	44.1977	3.60102e+07		44.2037	3.60023e+07		44.3742	3.58403e+07		45.6133	3.48487e+07		49.6703	3.28908e+07					44.2779	3.5963e+07		44.8029	3.57561e+07		51.5333	3.20495e+07
	44.1979	3.6028e+07		44.2041	3.60217e+07		44.3748	3.58582e+07		45.6154	3.48672e+07		49.6745	3.29073e+07					44.2788	3.5981e+07		44.8064	3.5775e+07		51.5333	3.2065e+07
	44.1998	3.60474e+07		44.2048	3.60409e+07		44.3751	3.58774e+07		45.6163	3.48855e+07		49.6784	3.29238e+07					44.2789	3.60003e+07		44.8137	3.57939e+07		51.5346	3.20805e+07
	44.2021	3.60653e+07		44.2061	3.60601e+07		44.3777	3.58952e+07		45.617	3.4903e+07		49.6803	3.29404e+07					44.2813	3.60183e+07		44.8143	3.58115e+07		51.5397	3.20963e+07
	44.2024	3.60832e+07		44.2065	3.60793e+07		44.3778	3.59143e+07		45.6188	3.49204e+07		49.6811	3.29566e+07					44.2818	3.60376e+07		44.8199	3.58303e+07		51.545	3.21117e+07
	44.2026	3.61025e+07		44.2068	3.60974e+07		44.3788	3.59335e+07		45.6192	3.49393e+07		49.6849	3.29727e+07					44.2864	3.60556e+07		44.8204	3.58481e+07		51.5468	3.21276e+07
	44.2031	3.61218e+07		44.2081	3.61168e+07		44.3789	3.59525e+07		45.6217	3.49574e+07		49.6857	3.29892e+07					44.2877	3.60735e+07		44.8215	3.58657e+07		51.5469	3.21431e+07
	44.2037	3.61399e+07		44.2095	3.61361e+07		44.3795	3.59704e+07		45.6254	3.49748e+07		49.6865	3.30057e+07					44.288	3.60917e+07		44.8242	3.58841e+07		51.5485	3.21585e+07
	44.2041	3.61593e+07		44.2105	3.6154e+07		44.3796	3.59883e+07		45.6267	3.49921e+07		49.6895	3.30218e+07					44.2895	3.61095e+07		44.8266	3.59017e+07		51.5485	3.2174e+07
	44.2048	3.61785e+07		44.211	3.61735e+07		44.3798	3.60076e+07		45.6269	3.501e+07		49.6905	3.3038e+07					44.29	3.61288e+07		44.8273	3.59206e+07		51.5492	3.21895e+07
	44.2061	3.61977e+07		44.2132	3.61928e+07		44.3799	3.60254e+07		45.6293	3.50274e+07		49.6921	3.30541e+07					44.2926	3.6148e+07		44.829	3.59395e+07		51.5503	3.22049e+07
	44.2065	3.62161e+07		44.214	3.62109e+07		44.3817	3.60447e+07		45.6296	3.50459e+07		49.6933	3.30704e+07					44.294	3.61658e+07		44.8301	3.59571e+07		51.5526	3.22204e+07
	44.2065	3.62354e+07		44.216	3.62301e+07		44.3819	3.60638e+07		45.63	3.50632e+07		49.695	3.30866e+07					44.2948	3.61836e+07		44.8321	3.5976e+07		51.5528	3.22358e+07
	44.2068	3.62534e+07		44.2187	3.6248e+07		44.3832	3.60817e+07		45.6306	3.50806e+07		49.6955	3.31027e+07					44.2951	3.62028e+07		44.835	3.59948e+07		51.5546	3.22522e+07
	44.2081	3.62728e+07		44.2189	3.6266e+07		44.3832	3.60996e+07		45.6342	3.50991e+07		49.6957	3.31192e+07					44.2971	3.62219e+07		44.8358	3.60124e+07		51.5554	3.22676e+07
	44.2095	3.62921e+07		44.2193	3.62853e+07		44.3836	3.61175e+07		45.6352	3.51164e+07		49.7085	3.31359e+07					44.2975	3.62411e+07		44.8371	3.60301e+07		51.5591	3.2283e+07
	44.2105	3.63101e+07		44.2215	3.63046e+07		44.3885	3.61366e+07		45.6356	3.51349e+07		49.7092	3.31519e+07					44.2984	3.62602e+07		44.8374	3.60485e+07		51.5631	3.22988e+07
	44.211	3.63295e+07		44.2226	3.63225e+07		44.3913	3.61544e+07		45.6407	3.51523e+07		49.7096	3.31681e+07					44.2991	3.62794e+07		44.8378	3.60662e+07		51.5638	3.23143e+07
	44.2132	3.63488e+07		44.2234	3.63405e+07		44.3922	3.61735e+07		45.6417	3.51697e+07		49.7111	3.31846e+07					44.2997	3.62975e+07		44.8426	3.60852e+07		51.5662	3.23298e+07
	44.214	3.63669e+07		44.225	3.63584e+07		44.3951	3.61925e+07		45.642	3.5187e+07		49.7131	3.32008e+07					44.3015	3.63153e+07		44.8434	3.6104e+07		51.5675	3.23453e+07
	44.216	3.63861e+07		44.2252	3.63776e+07		44.3965	3.62104e+07		45.6422	3.52043e+07		49.7155	3.3217e+07					44.3025	3.63331e+07		44.846	3.61217e+07		51.5683	3.23627e+07
	44.2187	3.6404e+07		44.2259	3.63958e+07		44.3985	3.62295e+07		45.6432	3.52228e+07		49.7167	3.32331e+07					44.303	3.63523e+07		44.8476	3.61406e+07		51.5683	3.23781e+07
	44.2189	3.6422e+07		44.227	3.64137e+07		44.3995	3.62488e+07		45.6457	3.524e+07		49.7171	3.32492e+07					44.3051	3.63715e+07		44.8514	3.61588e+07		51.5725	3.23934e+07
	44.2193	3.64414e+07		44.2277	3.64317e+07		44.4004	3.62665e+07		45.6462	3.52585e+07		49.7202	3.32654e+07					44.3053	3.63908e+07		44.8521	3.61776e+07		51.5729	3.24089e+07
	44.2215	3.64606e+07		44.2301	3.64509e+07		44.4027	3.62857e+07		45.6475	3.52759e+07		49.7207	3.32819e+07					44.3058	3.64087e+07		44.8531	3.61952e+07		51.5733	3.24248e+07
	44.2226	3.64785e+07		44.2305	3.64689e+07		44.4033	3.63036e+07		45.6595	3.52931e+07		49.7211	3.32984e+07					44.3061	3.64265e+07		44.8532	3.62128e+07		51.5763	3.24402e+07
	44.2234	3.64965e+07		44.2313	3.64868e+07		44.404	3.63215e+07		45.6605	3.53103e+07		49.7216	3.33149e+07					44.3061	3.64447e+07		44.8562	3.6231e+07		51.5779	3.24556e+07
	44.225	3.65145e+07		44.2317	3.6506e+07		44.4046	3.63407e+07		45.6614	3.53286e+07		49.7221	3.33315e+07					44.3072	3.64625e+07		44.8571	3.62487e+07		51.5821	3.24711e+07
	44.2252	3.65337e+07		44.2345	3.65252e+07		44.4052	3.63585e+07		45.6622	3.5347e+07		49.7234	3.33477e+07					44.3109	3.64807e+07		44.8658	3.62676e+07		51.5828	3.24865e+07
	44.2259	3.65518e+07		44.2349	3.65443e+07		44.406	3.63772e+07		45.6626	3.53655e+07		49.724	3.33642e+07					44.3112	3.64987e+07		44.8749	3.62852e+07		51.5844	3.2502e+07
	44.227	3.65697e+07		44.2368	3.65623e+07		44.4067	3.63963e+07		45.6665	3.53828e+07		49.7252	3.33807e+07					44.3131	3.65178e+07		44.877	3.63029e+07		51.5874	3.25174e+07
	44.2277	3.65877e+07		44.2379	3.65802e+07		44.4074	3.64143e+07		45.6673	3.54001e+07		49.7255	3.33972e+07					44.3135	3.65356e+07		44.8778	3.63205e+07		51.59	3.25329e+07
	44.2301	3.66069e+07		44.238	3.65982e+07		44.4076	3.64321e+07		45.6705	3.54184e+07		49.7263	3.34134e+07					44.3138	3.65549e+07		44.8857	3.63393e+07		51.5918	3.25484e+07
	44.2305	3.6625e+07		44.2392	3.66174e+07		44.408	3.64502e+07		45.6726	3.54356e+07		49.7265	3.34295e+07					44.3139	3.65741e+07		44.8911	3.63569e+07		51.5928	3.25639e+07
	44.2313	3.66429e+07		44.2393	3.66367e+07		44.4081	3.64681e+07		45.6746	3.54528e+07		49.7268	3.34457e+07					44.3147	3.65927e+07		44.8917	3.63757e+07		51.5931	3.25801e+07
	44.2317	3.6662e+07		44.2411	3.66558e+07		44.4128	3.64859e+07		45.6786	3.54713e+07		49.7281	3.34619e+07					44.3184	3.66107e+07		44.8919	3.63932e+07		51.5958	3.25956e+07
	44.2345	3.66812e+07		44.2435	3.6675e+07		44.4128	3.65051e+07		45.6809	3.54886e+07		49.7284	3.34783e+07					44.3222	3.66299e+07		44.8928	3.6412e+07		51.5962	3.26114e+07
	44.2349	3.67004e+07		44.244	3.6693e+07		44.4148	3.65243e+07		45.6824	3.55059e+07		49.729	3.34945e+07					44.3245	3.66479e+07		44.893	3.64308e+07		51.5964	3.26272e+07
	44.2368	3.67183e+07		44.2475	3.67122e+07		44.4149	3.65421e+07		45.6836	3.55231e+07		49.7299	3.35107e+07					44.3269	3.66658e+07		44.8962	3.64496e+07		51.5969	3.26427e+07
	44.2379	3.67362e+07		44.2506	3.67315e+07		44.42	3.65599e+07		45.6853	3.55415e+07		49.7327	3.35267e+07					44.3308	3.6685e+07		44.8987	3.64684e+07		51.605	3.26581e+07
	44.238	3.67542e+07		44.2514	3.67509e+07		44.4206	3.6579e+07		45.6875	3.55588e+07		49.7345	3.35429e+07					44.3347	3.67029e+07		44.8989	3.64873e+07		51.6057	3.26735e+07
	44.2392	3.67735e+07		44.2524	3.67702e+07		44.4209	3.6597e+07		45.6876	3.55772e+07		49.7349	3.35591e+07					44.3352	3.67221e+07		44.9012	3.65062e+07		51.6064	3.26888e+07
	44.2393	3.67927e+07		44.2527	3.67894e+07		44.4215	3.6616e+07		45.6878	3.55951e+07		49.735	3.35752e+07					44.3356	3.67399e+07		44.9065	3.65238e+07		51.6077	3.27042e+07
	44.2411	3.68118e+07		44.2549	3.68074e+07		44.4224	3.66351e+07		45.6881	3.56124e+07		49.7391	3.35918e+07					44.3361	3.67591e+07		44.9096	3.65415e+07		51.6079	3.27196e+07
	44.2435	3.6831e+07		44.2558	3.68268e+07		44.4239	3.6653e+07		45.6915	3.56298e+07		49.7404	3.36078e+07					44.3372	3.67782e+07		44.9104	3.65591e+07		51.6092	3.27359e+07
	44.244	3.6849e+07		44.2596	3.68448e+07		44.4244	3.66709e+07		45.6917	3.56482e+07		49.7406	3.3624e+07					44.3374	3.67973e+07		44.9181	3.65797e+07		51.6169	3.27512e+07
	44.2475	3.68683e+07		44.2599	3.68639e+07		44.4297	3.66901e+07		45.692	3.56654e+07		49.7437	3.36401e+07					44.3375	3.68163e+07		44.9209	3.65974e+07		51.6192	3.27666e+07
	44.2506	3.68875e+07		44.2645	3.68832e+07		44.4312	3.6708e+07		45.6949	3.56839e+07		49.7441	3.36566e+07					44.3389	3.68343e+07		44.9284	3.66161e+07		51.6201	3.2782e+07
	44.2514	3.69069e+07		44.2651	3.69026e+07		44.4314	3.67272e+07		45.6983	3.57011e+07		49.7446	3.36737e+07					44.3399	3.68522e+07		44.9285	3.66338e+07		51.6236	3.27975e+07
	44.2524	3.69262e+07		44.2661	3.69206e+07		44.4315	3.67463e+07		45.7036	3.57186e+07		49.7447	3.36908e+07					44.3407	3.68715e+07		44.9294	3.66515e+07		51.6238	3.2814e+07
	44.2527	3.69455e+07		44.267	3.69385e+07		44.4326	3.67656e+07		45.7042	3.57369e+07		49.7462	3.37069e+07					44.3494	3.68895e+07		44.9304	3.66704e+07		51.6276	3.28295e+07
	44.2549	3.69635e+07		44.2679	3.69566e+07		44.433	3.67847e+07		45.7055	3.57542e+07		49.7471	3.37231e+07					44.3499	3.69084e+07		44.9308	3.6688e+07		51.6301	3.28448e+07
	44.2558	3.69828e+07		44.2702	3.69751e+07		44.4351	3.68039e+07		45.7063	3.57716e+07		49.7502	3.37395e+07					44.3504	3.69276e+07		44.9333	3.67057e+07		51.6342	3.28603e+07
	44.2596	3.70008e+07		44.2709	3.69943e+07		44.439	3.68228e+07		45.7063	3.57896e+07		49.751	3.3756e+07					44.3544	3.69456e+07		44.9384	3.67231e+07		51.6357	3.28757e+07
	44.2599	3.702e+07		44.2725	3.70135e+07		44.4415	3.68414e+07		45.7122	3.58069e+07		49.7526	3.37721e+07					44.3554	3.69636e+07		44.939	3.67407e+07		51.6358	3.28912e+07
	44.2614	3.70387e+07		44.2729	3.70327e+07		44.4423	3.68593e+07		45.7126	3.58242e+07		49.7537	3.37883e+07					44.3562	3.69826e+07		44.947	3.67595e+07		51.6363	3.29067e+07
	44.2645	3.70579e+07		44.2732	3.70507e+07		44.4429	3.68772e+07		45.7147	3.58427e+07		49.757	3.38045e+07					44.3578	3.70019e+07		44.9501	3.67783e+07		51.6367	3.2922e+07
	44.2651	3.70773e+07		44.2739	3.707e+07		44.4431	3.68951e+07		45.716	3.58599e+07		49.7574	3.3821e+07					44.3593	3.70197e+07		44.9506	3.6796e+07		51.6367	3.29375e+07
	44.2661	3.70953e+07		44.276	3.70885e+07		44.4437	3.69145e+07		45.7164	3.58783e+07		49.7576	3.38375e+07					44.3631	3.70388e+07		44.9536	3.68142e+07		51.6394	3.2953e+07
	44.267	3.71132e+07		44.2772	3.71079e+07		44.4441	3.69322e+07		45.7169	3.58956e+07		49.7602	3.38539e+07					44.3674	3.70578e+07		44.9536	3.68338e+07		51.6491	3.29684e+07
	44.2679	3.71313e+07		44.2778	3.71272e+07		44.4472	3.69513e+07		45.7203	3.5914e+07		49.761	3.3871e+07					44.3694	3.70757e+07		44.9538	3.6852e+07		51.6504	3.29838e+07
	44.2702	3.71499e+07		44.2779	3.71465e+07		44.4494	3.69692e+07		45.7213	3.59323e+07		49.7627	3.38872e+07					44.3695	3.70935e+07		44.9545	3.68709e+07		51.6505	3.29992e+07
	44.2709	3.7169e+07		44.2788	3.71645e+07		44.4496	3.69872e+07		45.7243	3.59502e+07		49.7638	3.39033e+07					44.3742	3.71127e+07		44.9554	3.6889e+07		51.652	3.30146e+07
	44.2725	3.71882e+07		44.2789	3.71837e+07		44.4515	3.7005e+07		45.7318	3.59675e+07		49.769	3.39194e+07					44.3748	3.71306e+07		44.9589	3.69078e+07		51.6523	3.303e+07
	44.2729	37207451		44.2813	3.72017e+07		44.4518	3.7024e+07		45.7353	3.59848e+07		49.7714	3.39355e+07					44.3751	3.71498e+07		44.9618	3.69253e+07		51.6589	3.30455e+07
	44.2732	3.72254e+07		44.2818	3.7221e+07		44.4521	3.70431e+07		45.7392	3.60021e+07		49.7756	3.39516e+07					44.3777	3.71676e+07		44.9654	3.69429e+07		51.6623	3.3061e+07
	44.2739	3.7244e+07		44.2864	3.7239e+07		44.4522	3.70621e+07		45.7421	3.60194e+07		49.776	3.39678e+07					44.3778	3.71867e+07		44.9665	3.69605e+07		51.6628	3.30768e+07
	44.2739	3.72633e+07		44.2877	3.7257e+07		44.4528	3.70813e+07		45.743	3.60376e+07		49.7774	3.39838e+07					44.3788	3.72058e+07		44.9678	3.69793e+07		51.6637	3.30923e+07
	44.276	3.72818e+07		44.288	3.72751e+07		44.4529	3.70991e+07		45.7431	3.6056e+07		49.7785	3.4e+07					44.3789	3.72249e+07		44.9683	3.69981e+07		51.664	3.31077e+07
	44.2772	3.73012e+07		44.2895	3.7293e+07		44.4538	3.71169e+07		45.7445	3.60745e+07		49.7787	3.40164e+07					44.3795	3.72428e+07		44.969	3.70167e+07		51.6655	3.31231e+07
	44.2778	3.73205e+07		44.29	3.73123e+07		44.4561	3.71347e+07		45.7447	3.60917e+07		49.7809	3.4033e+07					44.3796	3.72607e+07		44.9701	3.70343e+07		51.6665	3.31385e+07
	44.2779	3.73398e+07		44.2912	3.73301e+07		44.4588	3.71538e+07		45.7468	3.61088e+07		49.7822	3.40491e+07					44.3798	3.72799e+07		44.9705	3.70519e+07		51.6673	3.3154e+07
	44.2788	3.73577e+07		44.2926	3.73493e+07		44.4589	3.71715e+07		45.75	3.61271e+07		49.7834	3.40655e+07					44.3799	3.72978e+07		44.971	3.70696e+07		51.6713	3.31704e+07
	44.2789	3.7377e+07		44.294	3.73671e+07		44.4639	3.71894e+07		45.7501	3.61451e+07		49.7878	3.4082e+07					44.3817	3.7317e+07		44.979	3.70872e+07		51.6726	3.31862e+07
	44.2813	3.7395e+07		44.2948	3.73849e+07		44.4642	3.72085e+07		45.7504	3.61632e+07		49.7906	3.40984e+07					44.3819	3.73362e+07		44.9806	3.71047e+07		51.6764	3.32016e+07
	44.2818	3.74143e+07		44.2951	3.7404e+07		44.4648	3.72276e+07		45.7516	3.61804e+07		49.792	3.41149e+07					44.3832	3.73541e+07		44.9823	3.71227e+07		51.6822	3.3217e+07
	44.2864	3.74323e+07		44.2971	3.74232e+07		44.4661	3.72455e+07		45.7538	3.61976e+07		49.7927	3.4131e+07					44.3832	3.7372e+07		44.9832	3.71401e+07		51.6842	3.32325e+07
	44.2877	3.74503e+07		44.2975	3.74424e+07		44.4672	3.72646e+07		45.7542	3.62149e+07		49.7939	3.41472e+07					44.384	3.73912e+07		44.9835	3.71576e+07		51.6843	3.32479e+07
	44.288	3.74684e+07		44.2984	3.74615e+07		44.4677	3.72839e+07		45.7545	3.62333e+07		49.7952	3.41632e+07					44.3885	3.74103e+07		44.9874	3.71764e+07		51.686	3.32641e+07
	44.2895	3.74863e+07		44.2991	3.74807e+07		44.4683	3.7303e+07		45.7553	3.62505e+07		49.7972	3.41795e+07					44.3922	3.74294e+07		44.9892	3.71951e+07		51.6877	3.32795e+07
	44.29	3.75056e+07		44.2997	3.74988e+07		44.4687	3.73222e+07		45.7556	3.62678e+07		49.7978	3.41959e+07					44.3951	3.74484e+07		44.9892	3.72127e+07		51.6878	3.32952e+07
	44.2912	3.75234e+07		44.3015	3.75166e+07		44.469	3.734e+07		45.7558	3.62861e+07		49.7984	3.42124e+07					44.3963	3.74668e+07		44.9904	3.72303e+07		51.6929	3.33106e+07
	44.2926	3.75426e+07		44.3025	3.75344e+07		44.4697	3.73594e+07		45.7563	3.63041e+07		49.8014	3.42289e+07					44.3965	3.74848e+07		44.9945	3.72479e+07		51.6935	3.3326e+07
	44.294	3.75604e+07		44.303	3.75536e+07		44.4746	3.73785e+07		45.7583	3.63213e+07		49.8016	3.42449e+07					44.3972	3.75032e+07		44.9961	3.72655e+07		51.6953	3.33414e+07
	44.2948	3.75782e+07		44.3051	3.75728e+07		44.4765	3.73978e+07		45.7597	3.63396e+07		49.8019	3.4261e+07					44.3985	3.75223e+07		45.0062	3.72842e+07		51.6955	3.33569e+07
	44.2951	3.75973e+07		44.3053	3.7592e+07		44.4828	3.74156e+07		45.7612	3.6358e+07		49.8021	3.42771e+07					44.3995	3.75416e+07		45.0075	3.73029e+07		51.6961	3.33723e+07
	44.2971	3.76165e+07		44.3058	3.761e+07		44.4831	3.74348e+07		45.7618	3.63764e+07		49.8024	3.42933e+07					44.4004	3.75593e+07		45.0116	3.73205e+07		51.6975	3.33876e+07
	44.2975	3.76357e+07		44.3061	3.76278e+07		44.485	3.74538e+07		45.7626	3.63936e+07		49.8063	3.43094e+07					44.4027	3.75785e+07		45.0146	3.73381e+07		51.6976	3.34039e+07
	44.2984	3.76548e+07		44.3061	3.7646e+07		44.4883	3.74729e+07		45.7738	3.64109e+07		49.8063	3.43259e+07					44.4033	3.75964e+07		45.0171	3.73556e+07		51.6978	3.34193e+07
	44.2991	3.7674e+07		44.3072	3.76638e+07		44.4899	3.74906e+07		45.7758	3.64281e+07		49.8065	3.43424e+07					44.404	3.76143e+07		45.0211	3.73744e+07		51.6979	3.34347e+07
	44.2997	3.76921e+07		44.3112	3.76817e+07		44.4915	3.75097e+07		45.7762	3.64453e+07		49.8079	3.43585e+07					44.4046	3.76335e+07		45.0252	3.73919e+07		51.6998	3.34502e+07
	44.3015	3.77099e+07		44.3131	3.77009e+07		44.4916	3.75276e+07		45.7769	3.64627e+07		49.8086	3.43745e+07					44.4052	3.76513e+07		45.0288	3.74107e+07		51.7012	3.34655e+07
	44.3025	3.77277e+07		44.3135	3.77187e+07		44.4931	3.75454e+07		45.7803	3.64799e+07		49.8098	3.43907e+07					44.4067	3.76705e+07		45.0306	3.74293e+07		51.7035	3.34813e+07
	44.303	3.77469e+07		44.3138	3.77379e+07		44.4932	3.75632e+07		45.7816	3.64983e+07		49.8113	3.44068e+07					44.4068	3.76891e+07		45.032	3.7447e+07		51.7035	3.34971e+07
	44.3051	3.77661e+07		44.3139	3.77571e+07		44.4936	3.75811e+07		45.7834	3.65155e+07		49.8177	3.44229e+07					44.4074	3.7707e+07		45.0326	3.74657e+07		51.7091	3.35133e+07
	44.3053	37785331		44.3147	3.77758e+07		44.4937	3.75989e+07		45.7837	3.65334e+07		49.8188	3.44391e+07					44.408	3.77251e+07		45.0335	3.74833e+07		51.7096	3.35286e+07
	44.3058	3.78033e+07		44.3184	3.77937e+07		44.4959	3.76168e+07		45.7887	3.65519e+07		49.8218	3.44554e+07					44.4081	3.7743e+07		45.0374	3.75008e+07		51.7101	3.3544e+07
	44.3061	3.78211e+07		44.3222	3.7813e+07		44.5021	3.76345e+07		45.7907	3.65692e+07		49.8235	3.44716e+07					44.4128	3.77621e+07		45.0395	3.75195e+07		51.7102	3.35595e+07
	44.3061	3.78393e+07		44.3245	3.78309e+07		44.5076	3.76523e+07		45.796	3.65876e+07		49.8244	3.44877e+07					44.4148	3.77813e+07		45.0407	3.75381e+07		51.7103	3.35748e+07
	44.3072	3.78571e+07		44.3252	3.78488e+07		44.5087	3.76701e+07		45.7963	3.66047e+07		49.8279	3.45042e+07					44.4149	3.77991e+07		45.0417	3.75569e+07		51.7119	3.35903e+07
	44.3112	3.7875e+07		44.3269	3.78667e+07		44.5092	3.76892e+07		45.7963	3.6623e+07		49.8307	3.45207e+07					44.42	3.78169e+07		45.0482	3.75752e+07		51.7137	3.36065e+07
	44.3131	3.78942e+07		44.3308	3.78859e+07		44.5106	3.77081e+07		45.7977	3.66403e+07		49.8315	3.45372e+07					44.4206	3.7836e+07		45.0495	3.7594e+07		51.7148	3.36222e+07
	44.3135	3.7912e+07		44.3347	3.79038e+07		44.5155	3.77259e+07		45.8018	3.66586e+07		49.8344	3.45537e+07					44.4209	3.7854e+07		45.0521	3.76127e+07		51.7156	3.36376e+07
	44.3138	3.79312e+07		44.3352	3.79231e+07		44.5166	3.77437e+07		45.8029	3.6677e+07		49.8402	3.45707e+07					44.4215	3.7873e+07		45.0548	3.76304e+07		51.7178	3.36529e+07
	44.3139	3.79504e+07		44.3356	3.79408e+07		44.5172	3.77627e+07		45.8029	3.66943e+07		49.8411	3.45868e+07					44.4224	3.78921e+07		45.0564	3.76481e+07		51.7209	3.3669e+07
	44.3147	3.7969e+07		44.3361	3.79601e+07		44.5192	3.77817e+07		45.8067	3.67115e+07		49.8412	3.46038e+07					44.4239	3.791e+07		45.0567	3.76656e+07		51.7221	3.36854e+07
	44.3184	3.7987e+07		44.3372	3.79792e+07		44.5211	3.77995e+07		45.807	3.67299e+07		49.842	3.46203e+07					44.4242	3.79277e+07		45.0572	3.76843e+07		51.7243	3.37015e+07
	44.3222	3.80063e+07		44.3374	3.79982e+07		44.5216	3.78185e+07		45.81	3.67483e+07		49.8435	3.46366e+07					44.4244	3.79456e+07		45.0585	3.77025e+07		51.725	3.37172e+07
	44.3245	3.80242e+07		44.3375	3.80173e+07		44.5219	3.78364e+07		45.8119	3.67667e+07		49.8438	3.46527e+07					44.4297	3.79648e+07		45.068	3.77206e+07		51.7251	3.3733e+07
	44.3252	3.80421e+07		44.3389	3.80352e+07		44.5219	3.78541e+07		45.8134	3.6785e+07		49.8453	3.46692e+07					44.4312	3.79827e+07		45.0708	3.7739e+07		51.7314	3.37483e+07
	44.3269	38060038		44.3399	3.80532e+07		44.5229	3.78718e+07		45.8142	3.68022e+07		49.8482	3.46853e+07					44.4314	3.80019e+07		45.0739	3.77578e+07		51.7315	3.37647e+07
	44.3308	3.80792e+07		44.3407	3.80724e+07		44.527	3.78897e+07		45.8143	3.68194e+07		49.8511	3.47014e+07					44.4315	3.8021e+07		45.0795	3.77765e+07		51.7349	3.37801e+07
	44.3347	3.80971e+07		44.3494	3.80904e+07		44.5287	3.79088e+07		45.8143	3.68372e+07		49.8545	3.47179e+07					44.4326	3.80403e+07		45.08	3.7794e+07		51.7365	3.37954e+07
	44.3352	3.81164e+07		44.3499	3.81094e+07		44.5312	3.79279e+07		45.8245	3.68545e+07		49.8549	3.47343e+07					44.433	3.80594e+07		45.0858	3.78117e+07		51.7366	3.38109e+07
	44.3356	3.81341e+07		44.3504	3.81286e+07		44.5314	3.79458e+07		45.8246	3.68717e+07		49.8553	3.47506e+07					44.4351	3.80786e+07		45.0898	3.78292e+07		51.7388	3.38273e+07
	44.3361	3.81534e+07		44.3529	3.81465e+07		44.5322	3.79639e+07		45.8262	3.68896e+07		49.859	3.4767e+07					44.439	3.80976e+07		45.0907	3.78475e+07		51.7464	3.38427e+07
	44.3372	3.81725e+07		44.3544	3.81645e+07		44.5333	3.79818e+07		45.8279	3.69079e+07		49.859	3.47834e+07					44.4415	3.81162e+07		45.0925	3.7865e+07		51.7472	3.38581e+07
	44.3374	3.81915e+07		44.3554	3.81825e+07		44.5372	3.80009e+07		45.8284	3.69262e+07		49.8591	3.47996e+07					44.4423	3.8134e+07		45.0926	3.78839e+07		51.7486	3.38736e+07
	44.3375	3.82106e+07		44.3562	3.82015e+07		44.5385	3.80188e+07		45.829	3.69446e+07		49.8611	3.48157e+07					44.4429	3.81519e+07		45.0941	3.79026e+07		51.7489	3.389e+07
	44.3389	3.82285e+07		44.3578	3.82208e+07		44.5397	3.80378e+07		45.8298	3.69629e+07		49.8615	3.48319e+07					44.4431	3.81698e+07		45.0987	3.79201e+07		51.749	3.39054e+07
	44.3399	3.82465e+07		44.3593	3.82385e+07		44.5398	3.8057e+07		45.8303	3.69802e+07		49.8664	3.4848e+07					44.4437	3.81892e+07		45.0996	3.79377e+07		51.7516	3.39208e+07
	44.3407	3.82657e+07		44.3631	3.82576e+07		44.5431	3.80759e+07		45.8326	3.69974e+07		49.8674	3.4864e+07					44.4441	3.82069e+07		45.1008	3.7956e+07		51.7541	3.39372e+07
	44.3494	3.82837e+07		44.3674	3.82767e+07		44.5457	3.80949e+07		45.8328	3.70152e+07		49.868	3.48804e+07					44.4472	3.82261e+07		45.1011	3.79735e+07		51.7555	3.39534e+07
	44.3499	3.83027e+07		44.3695	3.82945e+07		44.5503	3.81139e+07		45.8345	3.70324e+07		49.8691	3.48969e+07					44.4494	3.8244e+07		45.104	3.7991e+07		51.7556	3.39687e+07
	44.3504	3.83219e+07		44.3729	3.83127e+07		44.556	3.81319e+07		45.8391	3.70507e+07		49.8699	3.49133e+07					44.4496	3.82619e+07		45.1141	3.80097e+07		51.7562	3.39842e+07
	44.3529	3.83398e+07		44.3742	3.83319e+07		44.5626	3.8151e+07		45.8392	3.70691e+07		49.8702	3.49295e+07					44.4515	3.82797e+07		45.1167	3.80278e+07		51.7565	3.39995e+07
[truncated: 70,231 more rows]

## Sheet: Figure_3c_3d
Figure 3c and 3d
Openfield PV LCOE (€/MWh) and cumulative generation potential (MWh/year)										assumed parameters: discount rate = 0.06; capex_2020 = 690€/kW; opex_factor = 0.017; lifetime= 20 years
	base_scenario			scenicness >= 9			scenicness >= 8			scenicness >= 7			scenicness >= 6			scenicness >= 5			population_density>= 5000			population_density>= 3500			population_density>= 1500			population_density>= 300
	LCOE_2014	cumulative_generation		LCOE_2014	cumulative_generation		LCOE_2014	cumulative_generation		LCOE_2014	cumulative_generation		LCOE_2014	cumulative_generation		LCOE_2014	cumulative_generation		LCOE_2014	cumulative_generation		LCOE_2014	cumulative_generation		LCOE_2014	cumulative_generation		LCOE_2014	cumulative_generation
	57.9412	21873.3		57.9434	17362.4		57.9839	18430.3		58.1306	19608.1		59.7791	9505.11		63.5958	23473.7		57.9413	21873.2		57.9413	21873.2		57.9244	10821.8		58.4461	4890.18
	57.9436	39373.1		57.9434	37102.6		57.992	43249.4		58.1344	29960		59.8325	62926.1		63.5992	23957.1		57.9437	39373		57.9436	39373.1		57.9742	53315.9		58.5239	24045.5
	57.9956	79888.1		57.9752	72260		57.9952	48992.4		58.1417	34993.2		59.8434	88309.3		63.6003	24879.1		57.9956	79888		57.9957	79888		57.9788	82549.7		58.5626	42099.2
	57.9984	107885		57.9982	100257		58.0076	81686.2		58.1492	44020.6		59.8587	114494		63.6115	29085.8		57.9984	107885		57.9983	107885		57.9819	103062		58.5947	74319.7
	58.0003	127724		58.0008	119722		58.0173	108948		58.1715	45929.2		59.8747	148537		63.6335	40914.1		58.0004	127723		58.0004	127724		58.0002	122204		58.6198	109003
	58.0075	160418		58.0076	152416		58.0176	120861		58.1831	99289.1		59.875	168876		63.6469	54296.4		58.0076	160417		58.0076	160417		58.0028	154901		58.6244	112946
	58.0111	178103		58.0132	187138		58.0178	128437		58.199	123775		59.8751	184509		63.6548	68321		58.0111	178103		58.0112	178103		58.0033	208279		58.6289	133582
	58.0132	212825		58.0142	252244		58.021	176843		58.2036	136463		59.8774	212008		63.656	75583.6		58.0131	212825		58.0131	212825		58.0052	244262		58.6388	157088
	58.0142	277931		58.0155	280036		58.0242	189079		58.2159	147749		59.8934	249756		63.6574	78964.4		58.0142	277931		58.0142	277931		58.0076	276956		58.6672	184106
	58.0156	305723		58.0178	287612		58.0254	215729		58.2257	151758		59.8992	285580		63.671	89444.4		58.0156	305723		58.0156	305723		58.0146	298654		58.6833	194934
	58.0179	313299		58.0206	315147		58.0277	227355		58.2425	176001		59.9014	323200		63.6809	90696.1		58.0179	313299		58.0178	313299		58.0178	306230		58.7266	201255
	58.0206	340834		58.0208	363838		58.0294	248509		58.2491	192236		59.9042	362900		63.6885	101933		58.0206	340834		58.0206	340834		58.0206	339898		58.7859	220344
	58.021	389986		58.0229	383640		58.031	284653		58.2681	228887		59.9054	399177		63.6894	107851		58.021	389986		58.0209	389986		58.0209	389050		58.788	226939
	58.0229	409787		58.025	408395		58.0354	299751		58.2716	247207		59.9141	412509		63.6962	112123		58.0229	409787		58.0229	409787		58.0217	417507		58.8445	253460
	58.025	434543		58.0253	435231		58.0368	315153		58.2823	272059		59.9196	459201		63.6975	112928		58.025	434543		58.025	434543		58.0222	432854		58.8739	291523
	58.0252	462066		58.0257	492425		58.0504	326147		58.2837	302322		59.9233	481938		63.7033	114483		58.0252	462066		58.0252	462066		58.025	457600		58.8964	306700
	58.0258	519260		58.0285	523979		58.0567	344574		58.2958	328867		59.9257	531504		63.7035	119077		58.0258	519260		58.0257	519260		58.0252	485123		58.9003	321934
	58.0289	540610		58.029	545329		58.0576	382045		58.3157	341208		59.9257	551769		63.7062	123170		58.029	540609		58.029	540610		58.029	506472		58.9148	349215
	58.0307	567845		58.031	581473		58.0635	402637		58.3336	346586		59.9352	598544		63.709	126629		58.0308	567845		58.0307	567845		58.031	542616		59.0005	353461
	58.0311	603989		58.0368	596875		58.0768	423224		58.3474	373273		59.9356	610950		63.7096	144198		58.0311	603989		58.031	603989		58.0364	571958		59.0073	355729
	58.0367	619391		58.0389	621674		58.0796	436379		58.3502	400155		59.9375	649345		63.7111	144734		58.0368	619391		58.0368	619391		58.0368	587360		59.0221	365703
	58.0496	660486		58.0495	662769		58.0807	443417		58.3555	442196		59.9404	687824		63.7113	155279		58.0496	660486		58.0495	660487		58.0421	609274		59.0235	375291
	58.0505	671481		58.0503	673763		58.0846	452670		58.4058	477630		59.9479	697425		63.7281	158084		58.0505	671481		58.0504	671481		58.0442	659966		59.026	395017
	58.0584	718944		58.0621	705613		58.0868	491005		58.4262	508365		59.9544	698546		63.7346	161068		58.0585	718944		58.0585	718944		58.0504	670961		59.0381	428133
	58.062	750793		58.0632	744482		58.0917	491887		58.4272	527835		59.97	740006		63.7358	170429		58.0622	750793		58.0621	750793		58.0565	701018		59.0657	441030
	58.0633	771385		58.0634	765074		58.0946	499433		58.4364	559909		59.9724	769730		63.737	172073		58.0635	771385		58.0634	771385		58.0622	732867		59.0685	452337
	58.0641	819697		58.064	813386		58.0995	522413		58.4412	578906		59.973	807779		63.7453	172948		58.0641	819696		58.064	819697		58.0635	753459		59.0801	460788
	58.067	833649		58.066	838281		58.1216	541368		58.447	618368		59.9731	840284		63.756	176440		58.0671	833649		58.0671	833649		58.0644	789769		59.0864	468988
	58.0681	875761		58.0671	852233		58.1231	547049		58.4543	646487		59.9733	860496		63.7577	179414		58.0681	875760		58.068	875761		58.0671	803721		59.0868	492663
	58.0711	909968		58.0672	886149		58.128	574464		58.461	666452		59.9763	861882		63.7686	181253		58.0711	909968		58.0711	909968		58.0761	813564		59.0934	495891
	58.0724	939243		58.0679	928260		58.1313	604865		58.4735	682079		59.9771	894983		63.7744	188065		58.0724	939242		58.0724	939243		58.0791	865568		59.1023	500496
	58.0727	978704		58.0727	967722		58.1474	639586		58.4837	717058		59.9779	913826		63.8018	191295		58.0727	978704		58.0727	978704		58.0816	890849		59.1562	508744
	58.0791	1.03087e+06		58.0793	1.01891e+06		58.1518	660264		58.4921	751739		59.9789	932222		63.802	192714		58.0791	1.03087e+06		58.079	1.03087e+06		58.0838	909934		59.1657	520830
	58.0802	1.05855e+06		58.081	1.03604e+06		58.1569	679011		58.5001	762435		59.9896	940109		63.8055	193187		58.0802	1.05855e+06		58.0802	1.05855e+06		58.0875	911022		59.1886	523831
	58.0809	1.07567e+06		58.081	1.07018e+06		58.1596	692893		58.5228	789967		59.9903	965676		63.8123	198656		58.0809	1.07567e+06		58.0809	1.07567e+06		58.0899	937887		59.1965	527332
	58.0811	1.10982e+06		58.0838	1.08926e+06		58.1624	717844		58.5281	815026		59.9983	985500		63.8146	202475		58.0811	1.10982e+06		58.0811	1.10982e+06		58.0908	974023		59.2583	534903
	58.0838	1.1289e+06		58.0847	1.09852e+06		58.1636	732802		58.5463	837091		60.0007	1.01257e+06		63.8175	215696		58.0838	1.1289e+06		58.0838	1.1289e+06		58.0914	998280		59.3025	556572
	58.0846	1.13815e+06		58.0891	1.12845e+06		58.1679	767285		58.5966	845311		60.0037	1.04369e+06		63.8312	220316		58.0846	1.13815e+06		58.0846	1.13815e+06		58.0927	1.02109e+06		59.3688	560868
	58.0891	1.16809e+06		58.0895	1.17141e+06		58.1752	782327		58.5978	878064		60.0111	1.06531e+06		63.8313	249216		58.0891	1.16809e+06		58.0891	1.16809e+06		58.0953	1.05791e+06		59.3959	561558
	58.0896	1.21105e+06		58.0931	1.196e+06		58.1755	813302		58.6046	881134		60.0132	1.07437e+06		63.8407	261443		58.0896	1.21105e+06		58.0895	1.21105e+06		58.096	1.08603e+06		59.4513	567553
	58.0931	1.23589e+06		58.0947	1.20355e+06		58.1827	846044		58.6048	904101		60.0139	1.1002e+06		63.8495	262334		58.0933	1.23589e+06		58.0932	1.23589e+06		58.0971	1.12064e+06		59.4934	569152
	58.0946	1.24344e+06		58.1032	1.22884e+06		58.1881	848842		58.6049	928262		60.0145	1.13366e+06		63.8512	264528		58.0946	1.24344e+06		58.0946	1.24344e+06		58.1023	1.14363e+06		59.503	574768
	58.1032	1.26873e+06		58.1308	1.27372e+06		58.1989	873329		58.6088	963253		60.0161	1.16964e+06		63.8515	271759		58.1032	1.26873e+06		58.1032	1.26873e+06		58.1232	1.18047e+06		59.5189	578537
	58.1051	1.29409e+06		58.131	1.31149e+06		58.2155	893309		58.6116	968081		60.0204	1.20122e+06		63.8525	312107		58.1051	1.29409e+06		58.1051	1.29409e+06		58.1238	1.19718e+06		59.5853	581948
	58.1308	1.33897e+06		58.1313	1.33613e+06		58.2158	904595		58.6129	995250		60.0221	1.23155e+06		63.853	313017		58.1308	1.33897e+06		58.1308	1.33897e+06		58.1285	1.24334e+06		59.6561	593429
	58.1313	1.36937e+06		58.1314	1.36653e+06		58.2165	947920		58.6183	1.02946e+06		60.0234	1.24078e+06		63.854	316717		58.1313	1.36937e+06		58.1313	1.36937e+06		58.1309	1.26529e+06		59.6847	596072
	58.1328	1.40062e+06		58.1329	1.39778e+06		58.2246	964269		58.6583	1.03878e+06		60.0293	1.26426e+06		63.8552	358382		58.1328	1.40062e+06		58.1328	1.40062e+06		58.1384	1.30308e+06		59.7377	597101
	58.1342	1.43932e+06		58.1353	1.41559e+06		58.2424	988512		58.6628	1.04212e+06		60.031	1.2849e+06		63.863	380474		58.1343	1.43932e+06		58.1343	1.43932e+06		58.1402	1.31914e+06		59.8123	602022
	58.1348	1.47243e+06		58.1354	1.44129e+06		58.2454	1.01306e+06		58.6815	1.07442e+06		60.032	1.3135e+06		63.8819	383914		58.1348	1.47243e+06		58.1348	1.47243e+06		58.1456	1.35514e+06		59.864	621643
	58.1353	1.49025e+06		58.1365	1.46372e+06		58.249	1.02929e+06		58.7014	1.10982e+06		60.0378	1.32555e+06		63.8944	413533		58.1353	1.49025e+06		58.1353	1.49025e+06		58.1479	1.37803e+06		59.8889	623734
	58.1365	1.51272e+06		58.1396	1.48849e+06		58.2623	1.04252e+06		58.7077	1.14079e+06		60.0391	1.3604e+06		63.9097	415173		58.1365	1.51272e+06		58.1365	1.51272e+06		58.1566	1.41059e+06		59.9292	625074
	58.1532	1.53858e+06		58.157	1.50724e+06		58.2657	1.05141e+06		58.7101	1.14186e+06		60.0479	1.37428e+06		63.9166	437869		58.1532	1.53858e+06		58.1532	1.53858e+06		58.1606	1.42708e+06		59.9575	628359
	58.1569	1.55733e+06		58.1601	1.51646e+06		58.2681	1.08806e+06		58.7289	1.14519e+06		60.0493	1.43203e+06		63.9196	473908		58.1569	1.55733e+06		58.1569	1.55733e+06		58.1621	1.45485e+06		60.0495	632702
	58.1601	1.56655e+06		58.1621	1.54423e+06		58.2718	1.12261e+06		58.7376	1.15124e+06		60.0498	1.43635e+06		63.9199	480366		58.1601	1.56655e+06		58.1601	1.56655e+06		58.1634	1.49817e+06		60.084	638842
	58.1621	1.59432e+06		58.1637	1.55919e+06		58.2791	1.14361e+06		58.7442	1.15467e+06		60.0512	1.44854e+06		63.9252	517933		58.1621	1.59432e+06		58.1621	1.59432e+06		58.1673	1.50708e+06		60.0898	643684
	58.1636	1.60928e+06		58.1713	1.58023e+06		58.2795	1.1598e+06		58.7612	1.18948e+06		60.0532	1.46632e+06		63.9322	536385		58.1636	1.60928e+06		58.1636	1.60928e+06		58.1713	1.52813e+06		60.0934	650117
	58.1684	1.63906e+06		58.1717	1.61077e+06		58.2822	1.18465e+06		58.7678	1.22374e+06		60.0576	1.51074e+06		63.9427	537409		58.1686	1.63906e+06		58.1685	1.63906e+06		58.1717	1.55863e+06		60.1542	666595
	58.1714	1.6601e+06		58.1756	1.64174e+06		58.2836	1.21491e+06		58.7736	1.22438e+06		60.0577	1.54478e+06		63.9534	556941		58.1714	1.6601e+06		58.1713	1.6601e+06		58.1736	1.58853e+06		60.155	675511
	58.1717	1.69064e+06		58.1887	1.64899e+06		58.2956	1.22524e+06		58.7874	1.25288e+06		60.0602	1.5803e+06		63.9607	558081		58.1717	1.69064e+06		58.1717	1.69064e+06		58.19	1.5912e+06		60.1596	679401
	58.1755	1.72162e+06		58.1974	1.68471e+06		58.2957	1.25178e+06		58.8196	1.25392e+06		60.0655	1.59807e+06		63.9618	573756		58.1755	1.72162e+06		58.1755	1.72162e+06		58.1974	1.62692e+06		60.1673	689194
	58.1828	1.74659e+06		58.199	1.7092e+06		58.3088	1.28392e+06		58.8219	1.28807e+06		60.068	1.60775e+06		63.9656	575020		58.1829	1.74659e+06		58.1829	1.74659e+06		58.2007	1.63848e+06		60.1764	692969
	58.1898	1.76222e+06		58.2071	1.72576e+06		58.3156	1.29626e+06		58.8271	1.32125e+06		60.0711	1.6099e+06		63.9693	580191		58.1899	1.76222e+06		58.1899	1.76222e+06		58.2019	1.6698e+06		60.19	705143
	58.1974	1.79794e+06		58.2158	1.73704e+06		58.3258	1.30736e+06		58.8331	1.32234e+06		60.0712	1.63629e+06		63.9702	618302		58.1974	1.79794e+06		58.1974	1.79794e+06		58.2084	1.69619e+06		60.2301	709709
	58.1989	1.82243e+06		58.2165	1.78037e+06		58.3335	1.31273e+06		58.861	1.33974e+06		60.0742	1.66184e+06		63.9713	620776		58.1989	1.82243e+06		58.1989	1.82243e+06		58.2114	1.71922e+06		60.2473	722353
	58.2008	1.85666e+06		58.2194	1.79849e+06		58.3472	1.33073e+06		58.8701	1.3702e+06		60.0763	1.67184e+06		63.9717	628706		58.2008	1.85666e+06		58.2008	1.85666e+06		58.2194	1.73734e+06		60.2528	726606
	58.2158	1.86794e+06		58.238	1.8123e+06		58.3474	1.35741e+06		58.9142	1.39129e+06		60.0766	1.70004e+06		63.9724	666539		58.2158	1.86794e+06		58.2158	1.86794e+06		58.2264	1.76735e+06		60.2562	732483
	58.2165	1.91127e+06		58.241	1.83474e+06		58.3501	1.3843e+06		58.9162	1.43755e+06		60.0767	1.72987e+06		63.9749	670010		58.2165	1.91127e+06		58.2165	1.91127e+06		58.2332	1.77216e+06		60.2619	736876
	58.2168	1.92993e+06		58.2425	1.85898e+06		58.3555	1.42634e+06		58.944	1.45188e+06		60.083	1.74209e+06		63.9766	684774		58.2169	1.92993e+06		58.2169	1.92993e+06		58.2334	1.79044e+06		60.2619	740164
	58.2194	1.94805e+06		58.2455	1.88352e+06		58.3896	1.46015e+06		58.9643	1.46744e+06		60.0872	1.76929e+06		63.9771	689926		58.2194	1.94805e+06		58.2194	1.94805e+06		58.2394	1.80785e+06		60.2665	744292
	58.2383	1.97542e+06		58.2491	1.89976e+06		58.4262	1.49089e+06		58.9703	1.49773e+06		60.0898	1.82655e+06		63.9802	697366		58.2383	1.97542e+06		58.2383	1.97542e+06		58.244	1.82529e+06		60.3065	745255
	58.2409	1.99786e+06		58.2573	1.92271e+06		58.4271	1.51036e+06		58.9725	1.52869e+06		60.0903	1.84755e+06		63.9813	736849		58.2409	1.99786e+06		58.2409	1.99786e+06		58.2515	1.83355e+06		60.3149	759301
	58.2424	2.0221e+06		58.2624	1.93594e+06		58.4364	1.54243e+06		58.9752	1.54805e+06		60.0904	1.86046e+06		63.9818	743300		58.2424	2.0221e+06		58.2424	2.0221e+06		58.2577	1.85771e+06		60.347	790114
	58.2454	2.04664e+06		58.2681	1.97259e+06		58.4398	1.54547e+06		58.981	1.5769e+06		60.0953	1.86725e+06		63.9835	773412		58.2454	2.04664e+06		58.2454	2.04664e+06		58.2667	1.88363e+06		60.3527	822189
	58.2482	2.07592e+06		58.274	2.02225e+06		58.4501	1.58361e+06		58.9876	1.5895e+06		60.096	1.91053e+06		63.9853	776269		58.2483	2.07592e+06		58.2483	2.07592e+06		58.2678	1.89373e+06		60.3749	847386
	58.249	2.09215e+06		58.274	2.04776e+06		58.4535	1.61528e+06		59.0007	1.61239e+06		60.0966	1.93141e+06		63.9861	787249		58.249	2.09215e+06		58.249	2.09215e+06		58.274	1.94339e+06		60.3768	863200
	58.2548	2.10981e+06		58.2792	2.06876e+06		58.4543	1.6434e+06		59.0028	1.6627e+06		60.0994	1.97697e+06		63.9868	789046		58.2549	2.10981e+06		58.2548	2.10981e+06		58.2846	1.96739e+06		60.3886	903571
	58.2584	2.13518e+06		58.2823	2.09362e+06		58.462	1.66587e+06		59.0039	1.68402e+06		60.101	1.99546e+06		63.9874	793913		58.2585	2.13518e+06		58.2585	2.13518e+06		58.2877	1.987e+06		60.3972	926261
	58.2623	2.14842e+06		58.2837	2.12388e+06		58.4716	1.7097e+06		59.0125	1.71763e+06		60.1012	2.03973e+06		63.9937	803264		58.2623	2.14842e+06		58.2623	2.14842e+06		58.2895	2.01492e+06		60.403	932558
	58.2681	2.18507e+06		58.285	2.13799e+06		58.4728	1.73187e+06		59.0158	1.73576e+06		60.1016	2.0737e+06		63.9972	809109		58.2681	2.18507e+06		58.2681	2.18507e+06		58.2985	2.0308e+06		60.4141	935121
	58.274	2.23473e+06		58.2925	2.15802e+06		58.4837	1.76685e+06		59.0174	1.79388e+06		60.1018	2.11609e+06		63.9987	826670		58.274	2.23473e+06		58.274	2.23473e+06		58.2992	2.07543e+06		60.4219	946438
	58.2791	2.25573e+06		58.2958	2.18456e+06		58.484	1.80358e+06		59.0256	1.82145e+06		60.1033	2.12094e+06		64.003	828387		58.2791	2.25573e+06		58.2791	2.25573e+06		58.305	2.11331e+06		60.4232	961900
	58.2822	2.28059e+06		58.308	2.22207e+06		58.4991	1.81502e+06		59.0298	1.86567e+06		60.1048	2.13782e+06		64.0055	829241		58.2822	2.28058e+06		58.2822	2.28059e+06		58.3084	2.13815e+06		60.4246	965142
	58.2836	2.31085e+06		58.3143	2.2546e+06		58.5228	1.84255e+06		59.0299	1.88199e+06		60.1053	2.14747e+06		64.0057	851167		58.2836	2.31085e+06		58.2836	2.31085e+06		58.3094	2.17044e+06		60.428	986539
	58.2925	2.33087e+06		58.3157	2.26694e+06		58.5281	1.86761e+06		59.0342	1.92794e+06		60.1056	2.19103e+06		64.0111	878687		58.2926	2.33087e+06		58.2926	2.33087e+06		58.3114	2.18379e+06		60.4333	996205
	58.2957	2.35742e+06		58.3306	2.27744e+06		58.5368	1.89327e+06		59.0352	1.95758e+06		60.1056	2.20495e+06		64.0142	885962		58.2957	2.35741e+06		58.2957	2.35742e+06		58.3128	2.20669e+06		60.4379	998277
	58.299	2.40205e+06		58.3335	2.28282e+06		58.5414	1.89894e+06		59.0369	1.99763e+06		60.1058	2.23647e+06		64.0177	887332		58.299	2.40205e+06		58.2992	2.40205e+06		58.3179	2.23283e+06		60.4517	1.04204e+06
	58.3048	2.43992e+06		58.3385	2.3379e+06		58.561	1.91305e+06		59.0372	2.03937e+06		60.1099	2.24603e+06		64.0183	892864		58.3048	2.43992e+06		58.3047	2.43992e+06		58.3733	2.24905e+06		60.4708	1.06543e+06
	58.315	2.47253e+06		58.3472	2.3559e+06		58.569	1.92519e+06		59.0477	2.07169e+06		60.1107	2.27075e+06		64.0196	901206		58.3151	2.47253e+06		58.3151	2.47253e+06		58.3806	2.29501e+06		60.4711	1.10271e+06
	58.3156	2.48487e+06		58.3474	2.38258e+06		58.5869	1.93197e+06		59.0622	2.09918e+06		60.1118	2.27405e+06		64.0217	907849		58.3156	2.48487e+06		58.3156	2.48487e+06		58.3894	2.30328e+06		60.4729	1.12162e+06
	58.3162	2.54208e+06		58.3502	2.40947e+06		58.5912	1.95846e+06		59.0632	2.13424e+06		60.1141	2.28042e+06		64.0218	917124		58.3163	2.54208e+06		58.3162	2.54208e+06		58.4049	2.3156e+06		60.4752	1.14084e+06
	58.3335	2.54745e+06		58.3555	2.45151e+06		58.592	1.98939e+06		59.0839	2.17863e+06		60.1146	2.32391e+06		64.0233	929494		58.3335	2.54745e+06		58.3335	2.54745e+06		58.4242	2.34887e+06		60.4788	1.1477e+06
	58.3472	2.56545e+06		58.3896	2.48532e+06		58.5979	2.0121e+06		59.0862	2.21269e+06		60.1147	2.32814e+06		64.0256	934963		58.3472	2.56545e+06		58.3472	2.56545e+06		58.4354	2.37912e+06		60.4821	1.15192e+06
	58.3474	2.59214e+06		58.4171	2.4978e+06		58.5981	2.04485e+06		59.0879	2.2677e+06		60.1176	2.34971e+06		64.026	948924		58.3474	2.59213e+06		58.3474	2.59214e+06		58.4406	2.39927e+06		60.4865	1.15464e+06
	58.3501	2.61902e+06		58.4181	2.50082e+06		58.6027	2.05448e+06		59.0886	2.30726e+06		60.118	2.35618e+06		64.0332	955610		58.3501	2.61902e+06		58.3501	2.61902e+06		58.4472	2.42998e+06		60.4918	1.17484e+06
	58.3555	2.66106e+06		58.4262	2.53155e+06		58.6046	2.05755e+06		59.091	2.34341e+06		60.1186	2.39096e+06		64.0368	959887		58.3555	2.66106e+06		58.3555	2.66106e+06		58.4485	2.46624e+06		60.4973	1.187e+06
	58.3826	2.66559e+06		58.4272	2.55102e+06		58.6048	2.08171e+06		59.0929	2.37174e+06		60.1187	2.4304e+06		64.0375	961122		58.3827	2.66559e+06		58.3827	2.66559e+06		58.4524	2.49273e+06		60.4983	1.20308e+06
	58.3896	2.69941e+06		58.4365	2.5831e+06		58.6088	2.1167e+06		59.096	2.40368e+06		60.1191	2.43703e+06		64.0386	964625		58.3896	2.69941e+06		58.3896	2.69941e+06		58.4532	2.51819e+06		60.4994	1.21567e+06
	58.4142	2.7019e+06		58.4398	2.58614e+06		58.6129	2.14387e+06		59.0994	2.42736e+06		60.1234	2.47422e+06		64.0387	983616		58.4142	2.7019e+06		58.4171	2.71188e+06		58.4573	2.5364e+06		60.5054	1.23548e+06
	58.4171	2.71438e+06		58.4502	2.62427e+06		58.6183	2.17808e+06		59.1007	2.46948e+06		60.1238	2.49576e+06		64.0391	994044		58.4171	2.71438e+06		58.4262	2.74262e+06		58.471	2.55811e+06		60.5056	1.25955e+06
	58.4262	2.74511e+06		58.4524	2.65038e+06		58.6333	2.20838e+06		59.1031	2.50322e+06		60.1252	2.49835e+06		64.0428	998134		58.4262	2.74511e+06		58.4271	2.76209e+06		58.477	2.57367e+06		60.5077	1.27208e+06
	58.4271	2.76458e+06		58.4536	2.68206e+06		58.6371	2.24237e+06		59.1054	2.52683e+06		60.1278	2.52799e+06		64.0442	1.01688e+06		58.4271	2.76458e+06		58.4364	2.79416e+06		58.4799	2.58686e+06		60.5084	1.29074e+06
	58.4364	2.79666e+06		58.4543	2.71018e+06		58.6581	2.29397e+06		59.1081	2.54567e+06		60.1281	2.55555e+06		64.0463	1.03373e+06		58.4364	2.79666e+06		58.4398	2.7972e+06		58.4867	2.59765e+06		60.5086	1.30734e+06
	58.4398	2.7997e+06		58.4621	2.73265e+06		58.6583	2.30329e+06		59.1206	2.58045e+06		60.129	2.56606e+06		64.0505	1.03503e+06		58.4398	2.7997e+06		58.4411	2.81806e+06		58.4955	2.65385e+06		60.52	1.32887e+06
	58.4413	2.82056e+06		58.4716	2.77648e+06		58.6614	2.32709e+06		59.122	2.59612e+06		60.131	2.6022e+06		64.0513	1.04688e+06		58.4412	2.82055e+06		58.4469	2.85321e+06		58.5104	2.67923e+06		60.5202	1.33948e+06
	58.4468	2.8557e+06		58.4754	2.81463e+06		58.6628	2.33044e+06		59.1233	2.62301e+06		60.1318	2.62721e+06		64.0534	1.04939e+06		58.447	2.8557e+06		58.4501	2.89134e+06		58.5143	2.70773e+06		60.521	1.37584e+06
	58.4501	2.89384e+06		58.4829	2.82847e+06		58.6814	2.36274e+06		59.1256	2.64475e+06		60.1325	2.66019e+06		64.0553	1.052e+06		58.4501	2.89384e+06		58.4521	2.91784e+06		58.5186	2.71277e+06		60.5215	1.3927e+06
	58.4522	2.92033e+06		58.4836	2.86345e+06		58.6875	2.36502e+06		59.1273	2.6766e+06		60.1328	2.67474e+06		64.0553	1.05504e+06		58.4522	2.92033e+06		58.4535	2.94951e+06		58.5262	2.73865e+06		60.5256	1.4233e+06
	58.4535	2.95201e+06		58.484	2.90018e+06		58.6886	2.38003e+06		59.1311	2.70287e+06		60.1328	2.71675e+06		64.0558	1.06447e+06		58.4535	2.952e+06		58.4543	2.97763e+06		58.5356	2.7588e+06		60.5261	1.43973e+06
	58.4543	2.98013e+06		58.4863	2.90122e+06		58.6899	2.41989e+06		59.1318	2.75557e+06		60.1385	2.7398e+06		64.0565	1.0672e+06		58.4543	2.98012e+06		58.4569	2.99583e+06		58.5627	2.78549e+06		60.5278	1.48889e+06
	58.4571	2.99833e+06		58.4991	2.91265e+06		58.6914	2.44006e+06		59.132	2.78747e+06		60.1388	2.75959e+06		64.0567	1.0769e+06		58.4571	2.99833e+06		58.462	3.0183e+06		58.5703	2.81187e+06		60.5342	1.50892e+06
	58.462	3.0208e+06		58.512	2.94167e+06		58.6942	2.45478e+06		59.1406	2.82645e+06		60.139	2.79124e+06		64.0574	1.08155e+06		58.462	3.02079e+06		58.4626	3.01909e+06		58.5704	2.83787e+06		60.538	1.54839e+06
	58.4626	3.02159e+06		58.5227	2.9692e+06		58.6974	2.46948e+06		59.1499	2.84444e+06		60.1405	2.81233e+06		64.0587	1.08879e+06		58.4626	3.02159e+06		58.4716	3.06293e+06		58.5931	2.87045e+06		60.5412	1.55898e+06
	58.4716	3.06543e+06		58.5233	2.98015e+06		58.7014	2.50487e+06		59.1521	2.87899e+06		60.1436	2.81916e+06		64.0606	1.10443e+06		58.4716	3.06543e+06		58.4829	3.07677e+06		58.6035	2.90996e+06		60.5611	1.56894e+06
	58.4829	3.07927e+06		58.5281	3.00521e+06		58.702	2.52319e+06		59.1529	2.9115e+06		60.1475	2.86585e+06		64.0614	1.10887e+06		58.4829	3.07927e+06		58.4837	3.11175e+06		58.6047	2.94802e+06		60.5715	1.57434e+06
	58.4837	3.11425e+06		58.5367	3.03087e+06		58.7026	2.54083e+06		59.1612	2.94418e+06		60.1532	2.87512e+06		64.0619	1.11891e+06		58.4836	3.11425e+06		58.484	3.14848e+06		58.6335	2.96274e+06		60.5745	1.57587e+06
	58.484	3.15098e+06		58.5515	3.05689e+06		58.7032	2.54824e+06		59.1877	2.99233e+06		60.1533	2.88028e+06		64.0645	1.13262e+06		58.484	3.15098e+06		58.4888	3.15605e+06		58.6373	2.98451e+06		60.5773	1.59253e+06
	58.4887	3.15856e+06		58.5609	3.07101e+06		58.7077	2.57921e+06		59.193	3.02267e+06		60.1594	2.90874e+06		64.0661	1.13993e+06		58.4889	3.15855e+06		58.4891	3.1617e+06		58.644	3.02642e+06		60.5804	1.62095e+06
	58.4991	3.16999e+06		58.5639	3.12288e+06		58.7101	2.58028e+06		59.1937	3.06623e+06		60.1595	2.91654e+06		64.0688	1.1465e+06		58.499	3.16334e+06		58.4979	3.16435e+06		58.6642	3.06643e+06		60.5839	1.63929e+06
	58.512	3.19901e+06		58.5869	3.12967e+06		58.7109	2.60705e+06		59.1956	3.09795e+06		60.1626	2.92667e+06		64.0691	1.1554e+06		58.4991	3.17478e+06		58.5088	3.16561e+06		58.6657	3.07406e+06		60.5862	1.6758e+06
	58.5167	3.2049e+06		58.5885	3.15611e+06		58.7222	2.64153e+06		59.2112	3.13179e+06		60.1629	2.95239e+06		64.0732	1.19327e+06		58.512	3.2038e+06		58.5118	3.19463e+06		58.667	3.09659e+06		60.5934	1.68241e+06
	58.5177	3.2175e+06		58.5912	3.1826e+06		58.7289	2.64487e+06		59.2132	3.17644e+06		60.1631	2.98641e+06		64.0766	1.19743e+06		58.5167	3.20969e+06		58.5177	3.20723e+06		58.7105	3.13377e+06		60.5996	1.71056e+06
	58.5182	3.22975e+06		58.598	3.21535e+06		58.7364	2.64977e+06		59.2145	3.21769e+06		60.1639	3.02907e+06		64.0781	1.21826e+06		58.5177	3.22229e+06		58.5187	3.21236e+06		58.7146	3.17781e+06		60.6052	1.71768e+06
	58.5227	3.25729e+06		58.6046	3.21842e+06		58.7376	2.65582e+06		59.2167	3.24819e+06		60.1643	3.05961e+06		64.0837	1.21898e+06		58.5227	3.24982e+06		58.5227	3.23989e+06		58.7349	3.2242e+06		60.6171	1.722e+06
	58.5228	3.30529e+06		58.6048	3.24258e+06		58.7378	2.67125e+06		59.2227	3.24924e+06		60.1667	3.06991e+06		64.084	1.22765e+06		58.523	3.29782e+06		58.5229	3.2879e+06		58.7704	3.25813e+06		60.618	1.73074e+06
	58.5281	3.33034e+06		58.6087	3.27757e+06		58.7402	2.67416e+06		59.2243	3.27952e+06		60.1727	3.08523e+06		64.0844	1.23324e+06		58.5241	3.3096e+06		58.5281	3.31295e+06		58.7716	3.26646e+06		60.6321	1.74422e+06
	58.534	3.34342e+06		58.6091	3.29177e+06		58.7442	2.67759e+06		59.2309	3.34564e+06		60.1779	3.10799e+06		64.0858	1.23385e+06		58.5281	3.33465e+06		58.5367	3.33861e+06		58.7736	3.2671e+06		60.6332	1.7682e+06
	58.5367	3.36908e+06		58.6129	3.31893e+06		58.7562	2.70582e+06		59.2311	3.40693e+06		60.1791	3.11774e+06		64.0861	1.23633e+06		58.534	3.34773e+06		58.5609	3.35273e+06		58.8205	3.28876e+06		60.6356	1.78265e+06
	58.545	3.37845e+06		58.6183	3.35314e+06		58.7611	2.74063e+06		59.2336	3.43948e+06		60.181	3.15373e+06		64.0862	1.23747e+06		58.5367	3.37338e+06		58.5747	3.35701e+06		58.83	3.32487e+06		60.6441	1.78804e+06
	58.5459	3.38064e+06		58.6315	3.36926e+06		58.7636	2.74336e+06		59.2426	3.50173e+06		60.1845	3.18274e+06		64.0868	1.25204e+06		58.5459	3.37557e+06		58.583	3.36846e+06		58.8366	3.34286e+06		60.6534	1.80481e+06
	58.5609	3.39476e+06		58.6333	3.39962e+06		58.7657	2.74665e+06		59.2493	3.50405e+06		60.1865	3.19233e+06		64.0874	1.26249e+06		58.5609	3.38969e+06		58.5912	3.39495e+06		58.8702	3.36888e+06		60.6561	1.81632e+06
	58.5747	3.39903e+06		58.6371	3.4336e+06		58.7678	2.7809e+06		59.2549	3.5088e+06		60.1936	3.23052e+06		64.0878	1.2748e+06		58.5747	3.39397e+06		58.598	3.42771e+06		58.8703	3.3775e+06		60.6623	1.83352e+06
	58.587	3.40582e+06		58.6583	3.44292e+06		58.7702	2.79187e+06		59.2612	3.51148e+06		60.1962	3.23952e+06		64.088	1.3095e+06		58.5869	3.40075e+06		58.6	3.45037e+06		58.8715	3.39295e+06		60.6704	1.83575e+06
	58.5885	3.43226e+06		58.6615	3.46672e+06		58.7704	2.79958e+06		59.2635	3.53899e+06		60.1979	3.25534e+06		64.0903	1.31414e+06		58.5912	3.42724e+06		58.6048	3.47453e+06		58.8851	3.41002e+06		60.6719	1.85524e+06
	58.5912	3.45875e+06		58.6628	3.47006e+06		58.7782	2.80102e+06		59.2757	3.57503e+06		60.2009	3.26397e+06		64.0913	1.31789e+06		58.5915	3.45765e+06		58.6056	3.48007e+06		58.889	3.41486e+06		60.6938	1.87382e+06
	58.5934	3.46258e+06		58.6636	3.51023e+06		58.7874	2.82953e+06		59.278	3.58551e+06		60.2028	3.28409e+06		64.0919	1.33245e+06		58.5934	3.46149e+06		58.6088	3.51506e+06		58.8907	3.42861e+06		60.7178	1.87947e+06
	58.598	3.49534e+06		58.6654	3.51682e+06		58.8104	2.84176e+06		59.2827	3.6198e+06		60.2037	3.32073e+06		64.095	1.33807e+06		58.598	3.49424e+06		58.6129	3.54223e+06		58.892	3.45456e+06		60.7188	1.89021e+06
	58.6046	3.49841e+06		58.6814	3.54911e+06		58.818	2.86347e+06		59.29	3.66894e+06		60.2056	3.35876e+06		64.098	1.3498e+06		58.6046	3.49731e+06		58.6138	3.57444e+06		58.9218	3.51104e+06		60.7284	1.89925e+06
	58.6048	3.52257e+06		58.6853	3.57748e+06		58.8219	2.89761e+06		59.2922	3.70294e+06		60.2136	3.3921e+06		64.0985	1.37977e+06		58.6048	3.52148e+06		58.6183	3.60865e+06		58.9479	3.51807e+06		60.7286	1.91939e+06
	58.6055	3.52495e+06		58.6877	3.57976e+06		58.8273	2.90454e+06		59.2928	3.70658e+06		60.2141	3.39998e+06		64.0986	1.38074e+06		58.6057	3.52701e+06		58.6215	3.60984e+06		58.9571	3.53639e+06		60.7364	1.92659e+06
	58.6056	3.53049e+06		58.6886	3.59478e+06		58.8284	2.9178e+06		59.2928	3.72743e+06		60.2154	3.40857e+06		64.1001	1.38776e+06		58.6063	3.52961e+06		58.6296	3.63775e+06		58.9705	3.54442e+06		60.7397	1.95595e+06
	58.6088	3.56548e+06		58.69	3.63463e+06		58.8296	2.95226e+06		59.307	3.72792e+06		60.2159	3.45133e+06		64.1007	1.38917e+06		58.6087	3.5646e+06		58.6327	3.66796e+06		58.9717	3.56805e+06		60.7398	1.98803e+06
	58.6129	3.59265e+06		58.6943	3.64935e+06		58.8331	2.95334e+06		59.3096	3.78643e+06		60.2208	3.49507e+06		64.1007	1.39091e+06		58.6129	3.59177e+06		58.6378	3.70088e+06		58.9726	3.58423e+06		60.7562	2.00063e+06
	58.6137	3.62486e+06		58.7009	3.67742e+06		58.8353	2.97709e+06		59.3215	3.81807e+06		60.2241	3.49861e+06		64.1023	1.42224e+06		58.6138	3.62398e+06		58.6459	3.70338e+06		58.9729	3.62302e+06		60.7617	2.02294e+06
	58.6183	3.65907e+06		58.7014	3.71282e+06		58.8603	2.99559e+06		59.3217	3.8271e+06		60.2335	3.50478e+06		64.103	1.42506e+06		58.6171	3.62551e+06		58.6466	3.72633e+06		58.9866	3.66133e+06		60.7698	2.02864e+06
	58.6228	3.66093e+06		58.702	3.73113e+06		58.87	3.02606e+06		59.3218	3.85278e+06		60.2371	3.54248e+06		64.1038	1.42872e+06		58.6183	3.65972e+06		58.6511	3.75506e+06		59.0001	3.68206e+06		60.7881	2.05789e+06
	58.6295	3.68884e+06		58.7027	3.74877e+06		58.8739	3.04605e+06		59.322	3.87574e+06		60.2395	3.55709e+06		64.1078	1.43238e+06		58.6296	3.68763e+06		58.6578	3.75908e+06		59.0099	3.69385e+06		60.8341	2.06889e+06
	58.6316	3.70496e+06		58.7033	3.75621e+06		58.8758	3.06167e+06		59.323	3.89837e+06		60.2422	3.57282e+06		64.1093	1.44042e+06		58.6333	3.71775e+06		58.6615	3.78288e+06		59.0106	3.72775e+06		60.8414	2.0883e+06
	58.6333	3.73531e+06		58.7069	3.77197e+06		58.9014	3.08711e+06		59.3282	3.89911e+06		60.2472	3.58666e+06		64.1159	1.45291e+06		58.6371	3.75173e+06		58.662	3.78624e+06		59.014	3.7552e+06		60.8431	2.09515e+06
	58.6371	3.7693e+06		58.7076	3.80294e+06		58.9084	3.08919e+06		59.3306	3.91279e+06		60.2504	3.60299e+06		64.1174	1.46186e+06		58.6482	3.78687e+06		58.6654	3.79283e+06		59.0236	3.80116e+06		60.8606	2.11196e+06
	58.6512	3.79802e+06		58.7095	3.84477e+06		58.9127	3.11763e+06		59.3339	3.9563e+06		60.2536	3.61755e+06		64.1211	1.47356e+06		58.6512	3.81559e+06		58.6814	3.82513e+06		59.0265	3.80282e+06		60.8853	2.14532e+06
	58.6578	3.80205e+06		58.7101	3.84584e+06		58.9132	3.15196e+06		59.3408	3.99584e+06		60.2561	3.62606e+06		64.1213	1.47864e+06		58.6578	3.81962e+06		58.6877	3.82741e+06		59.0267	3.81091e+06		60.9147	2.1751e+06
	58.6583	3.81137e+06		58.7109	3.87261e+06		58.9161	3.19822e+06		59.3443	4.02016e+06		60.261	3.66001e+06		64.1233	1.51588e+06		58.6583	3.82894e+06		58.6886	3.84243e+06		59.0366	3.83108e+06		60.9746	2.17798e+06
	58.6615	3.83516e+06		58.7138	3.89523e+06		58.9178	3.20565e+06		59.3491	4.05802e+06		60.2616	3.70356e+06		64.124	1.51985e+06		58.6615	3.85274e+06		58.69	3.88228e+06		59.0387	3.85026e+06		60.9895	2.20318e+06
	58.6625	3.83854e+06		58.718	3.90436e+06		58.9194	3.23405e+06		59.3545	4.07488e+06		60.264	3.7316e+06		64.1242	1.52297e+06		58.6625	3.85611e+06		58.6943	3.89699e+06		59.0407	3.88843e+06		61.0192	2.2219e+06
	58.6628	3.84189e+06		58.7248	3.94346e+06		58.9246	3.23644e+06		59.3572	4.1095e+06		60.2646	3.75576e+06		64.1305	1.5302e+06		58.6628	3.85946e+06		58.7014	3.93239e+06		59.0453	3.89372e+06		61.0642	2.23712e+06
	58.6636	3.88205e+06		58.7289	3.94679e+06		58.9249	3.2582e+06		59.3706	4.12894e+06		60.268	3.79352e+06		64.1354	1.55028e+06		58.6654	3.86605e+06		58.702	3.9507e+06		59.0476	3.92568e+06		61.0871	2.24421e+06
	58.6654	3.88864e+06		58.7324	3.97094e+06		58.9263	3.27149e+06		59.3723	4.13821e+06		60.2691	3.80735e+06		64.1358	1.55377e+06		58.6814	3.89835e+06		58.7027	3.96834e+06		59.0523	3.95358e+06		61.0921	2.26503e+06
	58.6814	3.92094e+06		58.7328	4.00494e+06		58.9432	3.28185e+06		59.3725	4.17779e+06		60.2713	3.81892e+06		64.1363	1.56104e+06		58.6877	3.90063e+06		58.7034	3.97578e+06		59.0534	3.95935e+06		61.1086	2.26739e+06
	58.6877	3.92322e+06		58.7344	4.01316e+06		58.9439	3.29618e+06		59.3743	4.23436e+06		60.274	3.82731e+06		64.1368	1.57502e+06		58.6886	3.91565e+06		58.7069	3.99154e+06		59.0538	3.9631e+06		61.1091	2.27747e+06
	58.6887	3.93824e+06		58.7365	4.01803e+06		58.9567	3.30593e+06		59.3837	4.2831e+06		60.2757	3.84646e+06		64.1372	1.6021e+06		58.69	3.9555e+06		58.7077	4.02251e+06		59.054	3.97889e+06		61.1371	2.29894e+06
	58.69	3.97809e+06		58.7376	4.02408e+06		58.9599	3.31058e+06		59.3885	4.31817e+06		60.2795	3.86169e+06		64.1377	1.65414e+06		58.6943	3.97021e+06		58.7101	4.02358e+06		59.0547	3.98131e+06		61.1576	2.31193e+06
	58.6943	3.9928e+06		58.7402	4.02699e+06		58.9633	3.32809e+06		59.3941	4.34103e+06		60.2805	3.86393e+06		64.1398	1.67389e+06		58.6985	3.97264e+06		58.7101	4.06076e+06		59.0571	3.99087e+06		61.2189	2.33195e+06
	58.6985	3.99523e+06		58.7442	4.03042e+06		58.9724	3.35905e+06		59.4079	4.36709e+06		60.2822	3.86689e+06		64.1416	1.69279e+06		58.7014	4.00803e+06		58.7109	4.08753e+06		59.0607	4.00567e+06		61.2206	2.35864e+06
	58.7014	4.03062e+06		58.7475	4.03736e+06		58.9732	3.3755e+06		59.408	4.39425e+06		60.2951	3.86744e+06		64.1441	1.69331e+06		58.702	4.02634e+06		58.7138	4.11016e+06		59.0609	4.03183e+06		61.2214	2.37488e+06
	58.702	4.04893e+06		58.7495	4.03882e+06		58.9741	3.39825e+06		59.4093	4.44288e+06		60.2974	3.8732e+06		64.1446	1.70335e+06		58.7027	4.04398e+06		58.7268	4.12108e+06		59.0666	4.05764e+06		61.2506	2.37891e+06
	58.7027	4.06657e+06		58.7564	4.06705e+06		58.9751	3.41762e+06		59.4153	4.46786e+06		60.3031	3.87571e+06		64.1452	1.70936e+06		58.7034	4.05142e+06		58.7289	4.12442e+06		59.0679	4.07e+06		61.258	2.39495e+06
	58.7032	4.07401e+06		58.7612	4.10186e+06		58.9814	3.44798e+06		59.4209	4.47435e+06		60.3036	3.88716e+06		64.1466	1.71236e+06		58.7069	4.06718e+06		58.7305	4.1338e+06		59.0717	4.07907e+06		61.2686	2.42375e+06
	58.7069	4.08977e+06		58.7637	4.10459e+06		58.9825	3.46337e+06		59.4217	4.50242e+06		60.3067	3.88921e+06		64.1471	1.7187e+06		58.7076	4.09816e+06		58.7316	4.13843e+06		59.0764	4.08699e+06		61.2711	2.43504e+06
	58.7077	4.12075e+06		58.7676	4.10853e+06		58.9829	3.48288e+06		59.4221	4.52803e+06		60.307	3.92218e+06		64.1513	1.73999e+06		58.7101	4.09922e+06		58.7324	4.16257e+06		59.0792	4.09594e+06		61.2729	2.47569e+06
	58.7101	4.12181e+06		58.7677	4.14279e+06		58.9875	3.49549e+06		59.4254	4.52946e+06		60.3095	3.92268e+06		64.1545	1.75009e+06		58.7103	4.1364e+06		58.7346	4.20896e+06		59.083	4.10555e+06		61.2865	2.49698e+06
	58.7103	4.15899e+06		58.7684	4.15389e+06		58.9923	3.5183e+06		59.4273	4.55198e+06		60.3111	3.95806e+06		64.1587	1.75684e+06		58.7109	4.16318e+06		58.7366	4.21378e+06		59.0836	4.13353e+06		61.3123	2.5239e+06
	58.711	4.18577e+06		58.7782	4.15533e+06		59.0006	3.54119e+06		59.4444	4.56528e+06		60.3131	3.9603e+06		64.1593	1.75859e+06		58.7138	4.1858e+06		58.7432	4.24587e+06		59.0837	4.14739e+06		61.3147	2.52529e+06
	58.7138	4.20839e+06		58.7847	4.16464e+06		59.0027	3.5915e+06		59.4455	4.59465e+06		60.3222	3.97548e+06		64.1608	1.776e+06		58.7181	4.19493e+06		58.7437	4.24815e+06		59.0838	4.16796e+06		61.3591	2.52674e+06
	58.718	4.21752e+06		58.7874	4.19314e+06		59.0039	3.61282e+06		59.4489	4.64071e+06		60.3251	3.98189e+06		64.1633	1.78172e+06		58.7289	4.19826e+06		58.7442	4.25158e+06		59.0909	4.2005e+06		61.3649	2.53896e+06
	58.7248	4.25662e+06		58.7981	4.21267e+06		59.0125	3.64643e+06		59.4511	4.65574e+06		60.3273	4.00288e+06		64.1639	1.78481e+06		58.7304	4.22981e+06		58.7475	4.25852e+06		59.0912	4.20558e+06		61.3755	2.54739e+06
	58.7289	4.25995e+06		58.8151	4.22426e+06		59.0158	3.66456e+06		59.463	4.70791e+06		60.3274	4.00496e+06		64.1659	1.8217e+06		58.7305	4.23919e+06		58.7495	4.25999e+06		59.0916	4.21908e+06		61.3794	2.5588e+06
	58.7303	4.2915e+06		58.8172	4.24575e+06		59.0166	3.69043e+06		59.4659	4.71421e+06		60.331	4.00683e+06		64.168	1.83033e+06		58.7316	4.24381e+06		58.7564	4.28821e+06		59.0932	4.23419e+06		61.4119	2.57962e+06
	58.7305	4.30088e+06		58.818	4.26745e+06		59.0176	3.74855e+06		59.468	4.74232e+06		60.3341	4.0351e+06		64.1681	1.83825e+06		58.7324	4.26796e+06		58.7611	4.32303e+06		59.0996	4.24887e+06		61.4317	2.58597e+06
	58.7316	4.3055e+06		58.8213	4.26841e+06		59.02	3.7592e+06		59.4749	4.77989e+06		60.3398	4.06436e+06		64.1725	1.8434e+06		58.7347	4.31435e+06		58.7638	4.32576e+06		59.1016	4.28331e+06		61.434	2.62238e+06
	58.7324	4.32965e+06		58.8218	4.30256e+06		59.0202	3.76121e+06		59.4804	4.79175e+06		60.3403	4.10269e+06		64.1725	1.84564e+06		58.7366	4.31922e+06		58.7677	4.32969e+06		59.1046	4.32348e+06		61.4566	2.66351e+06
	58.7347	4.37604e+06		58.8296	4.33701e+06		59.0228	3.76457e+06		59.4818	4.82183e+06		60.343	4.12733e+06		64.1727	1.84663e+06		58.7376	4.32527e+06		58.7678	4.36395e+06		59.1048	4.38623e+06		61.4828	2.67429e+06
	58.7365	4.38091e+06		58.8316	4.35381e+06		59.0244	3.77866e+06		59.4822	4.83762e+06		60.3446	4.13436e+06		64.1728	1.85701e+06		58.7436	4.32756e+06		58.7679	4.37527e+06		59.1063	4.42292e+06		61.4859	2.7186e+06
	58.7376	4.38696e+06		58.8331	4.3549e+06		59.0245	3.77919e+06		59.4823	4.86089e+06		60.3467	4.15977e+06		64.1747	1.86627e+06		58.7442	4.33099e+06		58.7718	4.40186e+06		59.1084	4.43091e+06		61.5238	2.75797e+06
	58.7402	4.38987e+06		58.8353	4.37865e+06		59.0255	3.80677e+06		59.4826	4.86698e+06		60.3517	4.17071e+06		64.1759	1.89842e+06		58.7475	4.33793e+06		58.772	4.40955e+06		59.109	4.46326e+06		61.5327	2.75927e+06
	58.7442	4.3933e+06		58.8527	4.38623e+06		59.0265	3.80844e+06		59.492	4.91699e+06		60.3538	4.1942e+06		64.176	1.90032e+06		58.7495	4.33939e+06		58.7729	4.42504e+06		59.1111	4.47084e+06		61.6033	2.77674e+06
	58.7476	4.40024e+06		58.8528	4.3926e+06		59.0298	3.85265e+06		59.4964	4.95431e+06		60.3555	4.20153e+06		64.1768	1.90699e+06		58.7564	4.36762e+06		58.7782	4.42648e+06		59.1134	4.50564e+06		61.6758	2.77822e+06
	58.7495	4.4017e+06		58.8595	4.42692e+06		59.0341	3.8986e+06		59.4964	4.97396e+06		60.3555	4.23915e+06		64.1792	1.92209e+06		58.757	4.38716e+06		58.7874	4.45498e+06		59.1135	4.50779e+06		61.6807	2.80252e+06
	58.7564	4.42993e+06		58.8602	4.44542e+06		59.0352	3.92824e+06		59.4983	5.00286e+06		60.3568	4.24112e+06		64.1835	1.92917e+06		58.7611	4.42197e+06		58.7981	4.47451e+06		59.1185	4.51424e+06		61.7122	2.80624e+06
	58.757	4.44947e+06		58.8686	4.44684e+06		59.0368	3.96829e+06		59.5007	5.02804e+06		60.3651	4.28629e+06		64.1843	1.94291e+06		58.7638	4.42471e+06		58.8121	4.47746e+06		59.119	4.5159e+06		61.7546	2.82866e+06
	58.7611	4.48429e+06		58.8694	4.46964e+06		59.0371	4.01003e+06		59.502	5.0569e+06		60.3652	4.29159e+06		64.1866	1.94558e+06		58.7659	4.44844e+06		58.8151	4.48904e+06		59.1229	4.53266e+06		61.7907	2.83682e+06
	58.7638	4.48702e+06		58.87	4.50011e+06		59.0381	4.02251e+06		59.502	5.05949e+06		60.3655	4.30554e+06		64.1886	1.98352e+06		58.7676	4.45238e+06		58.818	4.51075e+06		59.1298	4.54662e+06		61.9411	2.85016e+06
	58.7658	4.51075e+06		58.8713	4.51556e+06		59.0389	4.04692e+06		59.5029	5.06028e+06		60.3681	4.32109e+06		64.1901	1.99084e+06		58.7677	4.48663e+06		58.8202	4.5324e+06		59.1301	4.55128e+06		61.9629	2.87444e+06
	58.7675	4.51469e+06		58.8756	4.54849e+06		59.0406	4.06787e+06		59.5031	5.12522e+06		60.3682	4.32391e+06		64.1901	2.01013e+06		58.7685	4.49774e+06		58.8218	4.56655e+06		59.1312	4.57631e+06		61.9655	2.87496e+06
	58.7678	4.54894e+06		58.876	4.56266e+06		59.0427	4.09884e+06		59.5039	5.14701e+06		60.3736	4.3949e+06		64.1912	2.01481e+06		58.7724	4.51443e+06		58.8222	4.57787e+06		59.1349	4.61156e+06		61.9855	2.88205e+06
	58.7686	4.56005e+06		58.8935	4.60319e+06		59.0449	4.10532e+06		59.5047	5.14917e+06		60.3744	4.42455e+06		64.1944	2.02392e+06		58.7781	4.51587e+06		58.8256	4.5942e+06		59.1367	4.64498e+06		62.0195	2.88411e+06
	58.7723	4.57674e+06		58.9014	4.62863e+06		59.0454	4.1157e+06		59.508	5.15423e+06		60.3755	4.42645e+06		64.1963	2.04146e+06		58.7834	4.54507e+06		58.8261	4.59532e+06		59.1387	4.69033e+06		62.0385	2.91942e+06
	58.7781	4.57818e+06		58.9064	4.65819e+06		59.0476	4.14802e+06		59.5091	5.18905e+06		60.3763	4.45305e+06		64.1985	2.062e+06		58.7847	4.55438e+06		58.8296	4.62978e+06		59.139	4.71368e+06		62.1038	2.93101e+06
	58.782	4.60636e+06		58.9071	4.69217e+06		59.0501	4.14903e+06		59.5102	5.22794e+06		60.3788	4.45947e+06		64.1994	2.07101e+06		58.7874	4.58288e+06		58.8316	4.64658e+06		59.1402	4.72224e+06		62.1241	2.93441e+06
	58.7846	4.61566e+06		58.9151	4.70414e+06		59.0524	4.17693e+06		59.5145	5.27809e+06		60.3797	4.49571e+06		64.2002	2.0794e+06		58.7981	4.60241e+06		58.8331	4.64767e+06		59.1411	4.75845e+06		62.1331	2.96558e+06
	58.7874	4.64417e+06		58.9162	4.7504e+06		59.0565	4.17953e+06		59.5171	5.31289e+06		60.3802	4.50529e+06		64.2018	2.10169e+06		58.8003	4.61609e+06		58.8353	4.67142e+06		59.1461	4.7756e+06		62.1729	2.96918e+06
	58.7922	4.67786e+06		58.9179	4.75784e+06		59.0588	4.1883e+06		59.5175	5.33703e+06		60.3823	4.51188e+06		64.208	2.10392e+06		58.8029	4.62569e+06		58.8362	4.68941e+06		59.1546	4.77831e+06		62.1823	3.00311e+06
	58.7981	4.69739e+06		58.9194	4.78624e+06		59.0619	4.19056e+06		59.5209	5.36703e+06		60.384	4.54706e+06		64.2082	2.12039e+06		58.8121	4.62863e+06		58.8435	4.70734e+06		59.1555	4.79554e+06		62.194	3.03447e+06
	58.8028	4.70698e+06		58.9249	4.80799e+06		59.0622	4.21806e+06		59.523	5.41397e+06		60.3844	4.55107e+06		64.2091	2.12487e+06		58.8151	4.64022e+06		58.845	4.71428e+06		59.157	4.80392e+06		62.2709	3.0385e+06
	58.8121	4.70993e+06		58.9436	4.81279e+06		59.0631	4.25311e+06		59.526	5.43771e+06		60.3854	4.57092e+06		64.2092	2.14e+06		58.818	4.66192e+06		58.8527	4.72186e+06		59.1572	4.81709e+06		62.3815	3.05471e+06
	58.8151	4.72151e+06		58.944	4.82712e+06		59.0648	4.28688e+06		59.5349	5.43995e+06		60.3863	4.61319e+06		64.21	2.14048e+06		58.8203	4.68358e+06		58.8694	4.74466e+06		59.1614	4.8316e+06		62.4081	3.05525e+06
	58.8181	4.74322e+06		58.9459	4.83347e+06		59.0656	4.30493e+06		59.5379	5.46797e+06		60.3899	4.62829e+06		64.2119	2.154e+06		58.8213	4.68453e+06		58.87	4.77513e+06		59.1626	4.85022e+06		62.456	3.05782e+06
	58.8203	4.76487e+06		58.95	4.84248e+06		59.0675	4.30602e+06		59.5386	5.52996e+06		60.3902	4.65238e+06		64.2144	2.15802e+06		58.8218	4.71868e+06		58.8711	4.79058e+06		59.1627	4.87041e+06		62.4883	3.05968e+06
	58.8212	4.76583e+06		58.9502	4.85503e+06		59.0692	4.32775e+06		59.5429	5.56561e+06		60.3908	4.70283e+06		64.2159	2.19217e+06		58.8267	4.72779e+06		58.8755	4.82351e+06		59.1634	4.90602e+06		62.5473	3.09289e+06
	58.8218	4.79998e+06		58.9558	4.88234e+06		59.0721	4.33725e+06		59.5446	5.58325e+06		60.3912	4.70611e+06		64.2175	2.21105e+06		58.8296	4.76224e+06		58.8759	4.83768e+06		59.1636	4.93623e+06		62.5635	3.09979e+06
	58.8291	4.80212e+06		58.9565	4.89209e+06		59.0722	4.34193e+06		59.5459	5.66085e+06		60.3922	4.73452e+06		64.2197	2.22309e+06		58.8316	4.77904e+06		58.8809	4.84797e+06		59.1668	4.94852e+06		62.5787	3.10734e+06
	58.8296	4.83658e+06		58.9597	4.92823e+06		59.0763	4.34463e+06		59.5551	5.70414e+06		60.3928	4.76565e+06		64.2199	2.23172e+06		58.8331	4.78014e+06		58.8904	4.86172e+06		59.1709	4.96701e+06		62.5918	3.11962e+06
	58.8316	4.85338e+06		58.9605	4.94061e+06		59.0838	4.38902e+06		59.5572	5.72182e+06		60.3942	4.77286e+06		64.2199	2.23645e+06		58.8353	4.80388e+06		58.8936	4.90225e+06		59.173	4.99843e+06		62.6347	3.12918e+06
	58.8323	4.89503e+06		58.9608	4.94471e+06		59.0861	4.42307e+06		59.5576	5.77892e+06		60.3965	4.79518e+06		64.2214	2.2925e+06		58.8363	4.82187e+06		58.8975	4.93659e+06		59.1794	5.02641e+06		62.7195	3.13657e+06
	58.8331	4.89612e+06		58.9633	4.96222e+06		59.0879	4.47808e+06		59.561	5.82161e+06		60.3966	4.82045e+06		64.2216	2.29864e+06		58.8423	4.85269e+06		58.9014	4.96203e+06		59.1801	5.03665e+06		62.7581	3.13795e+06
[truncated: 48,521 more rows]

## Sheet: Figure_4
Figure 4a	% of relative cost deviation by sectors at scenario where RE placements not visible from scenicness >=5 compared to the base scenario
[truncated: 45 more rows]

## Sheet: Figure_5
Figure 5
[truncated: 11 more rows]
